# Supplementary material for: Bis[2-(1H-imidazol-2-yl-κN 3)-1H-imidazol-3-ium]silver(I) trinitrate
Source: Acta Crystallogr Sect E Struct Rep Online. 2011 Jun 11;67(Pt 7):m909. doi: 10.1107/S1600536811021799 (PMC3151805; doi:10.1107/S1600536811021799)
Supplement: Supplementary file 1 [file e-67-0m909-sup1.cif]

##############################################################################
#                                                                            #
# This CIF contains the data in a paper accepted for publication in          #
# Acta Crystallographica Section E. It conforms to the requirements of       #
# Notes for Authors for Acta Crystallographica Section E, and has been       #
# peer reviewed under the auspices of the IUCr Commission on Journals.       #
#                                                                            #
# Full details of the Crystallographic Information File format               #
# are given in the paper "The Crystallographic Information File (CIF):       #
# a New Standard Archive File for Crystallography" by S. R. Hall, F. H.      #
# Allen and I. D. Brown [Acta Cryst. (1991), A47, 655-685].                  #
#                                                                            #
# The current version of the core CIF dictionary is obtainable from          #
# ftp://ftp.iucr.org/pub/cif_core.dic.                                       #
#                                                                            #
# Software is freely available for graphical display of the structure(s)     #
# in this CIF. For information consult the CIF software page                 #
# http://www.iucr.org/resources/cif/software.                                #
#                                                                            #
# This file may be used for bona fide research purposes within the           #
# scientific community so long as proper attribution is given to the journal # 
# article from which it was obtained.                                        #
#                                                                            #
##############################################################################
data_I
_audit_creation_method     SHELXL-97
_chemical_name_systematic
;
Bis[2-(1<i>H</i>-imidazol-2-yl-\k<i>N</i>^3^)-1<i>H</i>-imidazol-3-ium]silver(I)
trinitrate
;
_chemical_name_common     ?
_chemical_formula_moiety     'C12 H14 Ag N8, 3(N O3)'
_chemical_formula_sum     'C12 H14 Ag N11 O9'
_chemical_formula_iupac     '[Ag (C6 H7 N4)2](N O3)3'
_chemical_formula_weight     564.21
_chemical_melting_point     ?
_symmetry_cell_setting     monoclinic
_symmetry_space_group_name_H-M     'C 2/c'
_symmetry_space_group_name_Hall     '-C 2yc'
loop_
    _symmetry_equiv_pos_as_xyz
    'x, y, z'
    '-x, y, -z+1/2'
    'x+1/2, y+1/2, z'
    '-x+1/2, y+1/2, -z+1/2'
    '-x, -y, -z'
    'x, -y, z-1/2'
    '-x+1/2, -y+1/2, -z'
    'x+1/2, -y+1/2, z-1/2'
_cell_length_a     24.095(6)
_cell_length_b     12.037(3)
_cell_length_c     6.8262(18)
_cell_angle_alpha     90.00
_cell_angle_beta     91.319(6)
_cell_angle_gamma     90.00
_cell_volume     1979.3(9)
_cell_formula_units_Z     4
_cell_measurement_reflns_used     2422
_cell_measurement_theta_min     3.05
_cell_measurement_theta_max     23.99
_cell_measurement_temperature     298(2)
_exptl_crystal_description     'needle'
_exptl_crystal_colour     'colourless '
_exptl_crystal_size_max     0.30
_exptl_crystal_size_mid     0.20
_exptl_crystal_size_min     0.20
_exptl_crystal_density_diffrn     1.893
_exptl_crystal_density_meas     ?
_exptl_crystal_density_method     'not measured'
_exptl_crystal_F_000     1128
_exptl_absorpt_coefficient_mu     1.094
_exptl_absorpt_correction_type     multi-scan
_exptl_absorpt_process_details     '(SADABS; Bruker, 2008)'
_exptl_absorpt_correction_T_min     0.7349
_exptl_absorpt_correction_T_max     0.8108
_exptl_special_details
;
;
_diffrn_ambient_temperature     298(2)
_diffrn_radiation_type     MoK\a
_diffrn_radiation_wavelength     0.71073
_diffrn_radiation_source     'fine-focus sealed tube'
_diffrn_radiation_monochromator     graphite
_diffrn_measurement_device_type     'Bruker SMART APEX CCD area-detector'
_diffrn_measurement_method     '\w scans'
_diffrn_detector_area_resol_mean     ?
_diffrn_reflns_number     9412
_diffrn_reflns_av_R_equivalents     0.0647
_diffrn_reflns_av_sigmaI/netI     0.0541
_diffrn_reflns_theta_min     1.69
_diffrn_reflns_theta_max     27.48
_diffrn_reflns_theta_full     27.48
_diffrn_measured_fraction_theta_max     1.000
_diffrn_measured_fraction_theta_full     1.000
_diffrn_reflns_limit_h_min     -31
_diffrn_reflns_limit_h_max     31
_diffrn_reflns_limit_k_min     -15
_diffrn_reflns_limit_k_max     15
_diffrn_reflns_limit_l_min     -8
_diffrn_reflns_limit_l_max     8
_refine_special_details
;
Refinement of <i>F</i>^2^ against ALL reflections. The weighted <i>R</i>-factor
<i>wR</i> and goodness of fit <i>S</i> are based on <i>F</i>^2^, conventional
<i>R</i>-factors <i>R</i> are based on <i>F</i>, with <i>F</i> set to zero for
negative <i>F</i>^2^. The threshold expression of <i>F</i>^2^ >
\s(<i>F</i>^2^) is used only for calculating <i>R</i>-factors(gt) <i>etc</i>.
and is not relevant to the choice of reflections for refinement.
<i>R</i>-factors based on <i>F</i>^2^ are statistically about twice as large
as those based on <i>F</i>, and <i>R</i>- factors based on ALL data will be
even larger.
;
_reflns_number_total     2275
_reflns_number_gt     1723
_reflns_threshold_expression     >2sigma(I)
_refine_ls_structure_factor_coef     Fsqd
_refine_ls_matrix_type     full
_refine_ls_R_factor_all     0.0637
_refine_ls_R_factor_gt     0.0444
_refine_ls_wR_factor_gt     0.0954
_refine_ls_wR_factor_ref     0.1036
_refine_ls_goodness_of_fit_ref     0.985
_refine_ls_restrained_S_all     0.985
_refine_ls_number_reflns     2275
_refine_ls_number_parameters     151
_refine_ls_number_restraints     0
_refine_ls_hydrogen_treatment     constr
_refine_ls_weighting_scheme     calc
_refine_ls_weighting_details
         'calc w=1/[\s^2^(Fo^2^)+(0.0505P)^2^+0.0000P] where P=(Fo^2^+2Fc^2^)/3'
_atom_sites_solution_hydrogens     geom
_atom_sites_solution_primary     direct
_atom_sites_solution_secondary     difmap
_refine_ls_shift/su_max     0.000
_refine_ls_shift/su_mean     0.000
_refine_diff_density_max     0.458
_refine_diff_density_min     -0.342
_refine_ls_extinction_method     none
_refine_ls_extinction_coef     ?
loop_
    _atom_type_symbol
    _atom_type_description
    _atom_type_scat_dispersion_real
    _atom_type_scat_dispersion_imag
    _atom_type_scat_source
    'C' 'C' 0.0033 0.0016
                         'International Tables Vol C Tables 4.2.6.8 and 6.1.1.4'
    'H' 'H' 0.0000 0.0000
                         'International Tables Vol C Tables 4.2.6.8 and 6.1.1.4'
    'N' 'N' 0.0061 0.0033
                         'International Tables Vol C Tables 4.2.6.8 and 6.1.1.4'
    'O' 'O' 0.0106 0.0060
                         'International Tables Vol C Tables 4.2.6.8 and 6.1.1.4'
    'Ag' 'Ag' -0.8971 1.1015
                         'International Tables Vol C Tables 4.2.6.8 and 6.1.1.4'
_computing_data_collection     'SMART (Bruker, 2002)'
_computing_cell_refinement     'SAINT (Bruker, 2008)'
_computing_data_reduction     'SAINT (Bruker, 2008)'
_computing_structure_solution     'SHELXS97 (Sheldrick, 2008)'
_computing_structure_refinement     'SHELXL97 (Sheldrick, 2008)'
_computing_molecular_graphics     'SHELXTL (Sheldrick, 2008)'
_computing_publication_material     'SHELXTL (Sheldrick, 2008)'
loop_
    _atom_site_type_symbol
    _atom_site_label
    _atom_site_fract_x
    _atom_site_fract_y
    _atom_site_fract_z
    _atom_site_U_iso_or_equiv
    _atom_site_adp_type
    _atom_site_calc_flag
    _atom_site_refinement_flags
    _atom_site_occupancy
    _atom_site_symmetry_multiplicity
    _atom_site_disorder_assembly
    _atom_site_disorder_group
    Ag Ag1 0.5000 0.45986(4) 0.2500 0.04700(17) Uani d S 1 2 . .
    N N1 0.58789(12) 0.4553(3) 0.2547(4) 0.0405(7) Uani d . 1 1 . .
    C C1 0.61871(16) 0.5520(3) 0.2559(6) 0.0459(9) Uani d . 1 1 . .
    H H1 0.6044 0.6235 0.2442 0.055 Uiso calc R 1 1 . .
    C C2 0.67332(17) 0.5259(3) 0.2768(6) 0.0510(10) Uani d . 1 1 . .
    H H2 0.7029 0.5755 0.2832 0.061 Uiso calc R 1 1 . .
    N N2 0.67642(13) 0.4139(3) 0.2867(5) 0.0468(8) Uani d . 1 1 . .
    H H2N 0.7063 0.3753 0.2994 0.056 Uiso calc R 1 1 . .
    C C3 0.62405(14) 0.3734(3) 0.2730(5) 0.0379(8) Uani d . 1 1 . .
    C C4 0.61183(14) 0.2557(3) 0.2817(5) 0.0378(8) Uani d . 1 1 . .
    N N3 0.57064(13) 0.2026(3) 0.1904(5) 0.0440(8) Uani d . 1 1 . .
    H H3 0.5456 0.2331 0.1165 0.053 Uiso calc R 1 1 . .
    C C6 0.57421(18) 0.0915(3) 0.2320(6) 0.0527(10) Uani d . 1 1 . .
    H H6 0.5506 0.0358 0.1856 0.063 Uiso calc R 1 1 . .
    C C5 0.6184(2) 0.0791(4) 0.3527(7) 0.0590(12) Uani d . 1 1 . .
    H H5 0.6310 0.0126 0.4068 0.071 Uiso calc R 1 1 . .
    N N4 0.64157(14) 0.1813(3) 0.3822(5) 0.0487(8) Uani d . 1 1 . .
    H H4 0.6706 0.1952 0.4538 0.058 Uiso calc R 1 1 . .
    O O1 0.50331(14) 0.6989(3) 0.4067(5) 0.0721(10) Uani d . 1 1 . .
    N N5 0.5000 0.7527(5) 0.2500 0.0511(12) Uani d S 1 2 . .
    O O2 0.5000 0.8540(4) 0.2500 0.0879(16) Uani d S 1 2 . .
    O O3 0.64511(13) 0.1930(3) 0.8363(5) 0.0738(10) Uani d . 1 1 . .
    N N6 0.69447(15) 0.1706(3) 0.8314(6) 0.0541(9) Uani d . 1 1 . .
    O O4 0.72151(11) 0.1948(3) 0.6770(4) 0.0579(8) Uani d . 1 1 . .
    O O5 0.71807(15) 0.1225(4) 0.9651(5) 0.0968(13) Uani d . 1 1 . .
loop_
    _atom_site_aniso_label
    _atom_site_aniso_U_11
    _atom_site_aniso_U_22
    _atom_site_aniso_U_33
    _atom_site_aniso_U_12
    _atom_site_aniso_U_13
    _atom_site_aniso_U_23
    Ag1 0.0336(2) 0.0475(3) 0.0597(3) 0.000 -0.00185(17) 0.000
    N1 0.0385(16) 0.0417(17) 0.0412(17) -0.0022(14) -0.0010(13) 0.0016(14)
    C1 0.047(2) 0.042(2) 0.049(2) -0.0031(17) 0.0005(17) -0.0007(18)
    C2 0.048(2) 0.053(3) 0.052(2) -0.0141(19) -0.0009(18) 0.002(2)
    N2 0.0330(16) 0.056(2) 0.051(2) -0.0003(14) -0.0034(14) 0.0038(16)
    C3 0.0326(17) 0.045(2) 0.0365(19) 0.0007(15) -0.0030(14) -0.0024(16)
    C4 0.0351(18) 0.042(2) 0.036(2) 0.0031(15) 0.0022(15) 0.0011(16)
    N3 0.0427(18) 0.0475(19) 0.0416(18) -0.0023(14) -0.0009(14) -0.0004(14)
    C6 0.061(3) 0.042(2) 0.056(3) -0.006(2) 0.016(2) -0.007(2)
    C5 0.071(3) 0.041(2) 0.066(3) 0.008(2) 0.012(2) 0.007(2)
    N4 0.0499(19) 0.049(2) 0.047(2) 0.0066(15) -0.0035(15) 0.0055(16)
    O1 0.090(2) 0.073(2) 0.0526(19) -0.0163(19) -0.0198(17) 0.0118(16)
    N5 0.047(3) 0.052(3) 0.054(3) 0.000 -0.005(2) 0.000
    O2 0.095(4) 0.046(3) 0.122(5) 0.000 -0.009(3) 0.000
    O3 0.053(2) 0.078(2) 0.091(3) 0.0165(17) 0.0225(17) 0.0085(19)
    N6 0.049(2) 0.054(2) 0.059(2) 0.0017(17) 0.0028(18) 0.0014(18)
    O4 0.0448(16) 0.076(2) 0.0532(18) 0.0034(14) 0.0059(13) 0.0107(15)
    O5 0.074(2) 0.149(4) 0.067(2) 0.007(3) -0.0109(19) 0.039(2)
_geom_special_details
;
All e.s.d.'s (except the e.s.d. in the dihedral angle between two l.s. planes)
are estimated using the full covariance matrix. The cell e.s.d.'s are taken
into account individually in the estimation of e.s.d.'s in distances, angles
and torsion angles; correlations between e.s.d.'s in cell parameters are only
used when they are defined by crystal symmetry. An approximate (isotropic)
treatment of cell e.s.d.'s is used for estimating e.s.d.'s involving l.s.
planes.
;
loop_
    _geom_bond_atom_site_label_1
    _geom_bond_atom_site_label_2
    _geom_bond_site_symmetry_2
    _geom_bond_distance
    _geom_bond_publ_flag
    Ag1 N1 2_655 2.118(3) ?
    Ag1 N1 . 2.118(3) ?
    N1 C3 . 1.319(4) ?
    N1 C1 . 1.381(5) ?
    C1 C2 . 1.357(6) ?
    C1 H1 . 0.9300 ?
    C2 N2 . 1.351(5) ?
    C2 H2 . 0.9300 ?
    N2 C3 . 1.354(5) ?
    N2 H2N . 0.8600 ?
    C3 C4 . 1.449(5) ?
    C4 N3 . 1.324(5) ?
    C4 N4 . 1.328(5) ?
    N3 C6 . 1.370(5) ?
    N3 H3 . 0.8600 ?
    C6 C5 . 1.340(6) ?
    C6 H6 . 0.9300 ?
    C5 N4 . 1.365(5) ?
    C5 H5 . 0.9300 ?
    N4 H4 . 0.8600 ?
    O1 N5 . 1.251(4) ?
    N5 O2 . 1.220(7) ?
    N5 O1 2_655 1.251(4) ?
    O3 N6 . 1.221(4) ?
    N6 O5 . 1.211(5) ?
    N6 O4 . 1.285(4) ?
loop_
    _geom_angle_atom_site_label_1
    _geom_angle_atom_site_label_2
    _geom_angle_atom_site_label_3
    _geom_angle_site_symmetry_1
    _geom_angle_site_symmetry_3
    _geom_angle
    _geom_angle_publ_flag
    N1 Ag1 N1 2_655 . 177.01(17) ?
    C3 N1 C1 . . 106.0(3) ?
    C3 N1 Ag1 . . 132.8(2) ?
    C1 N1 Ag1 . . 121.0(2) ?
    C2 C1 N1 . . 109.0(4) ?
    C2 C1 H1 . . 125.5 ?
    N1 C1 H1 . . 125.5 ?
    N2 C2 C1 . . 106.8(4) ?
    N2 C2 H2 . . 126.6 ?
    C1 C2 H2 . . 126.6 ?
    C2 N2 C3 . . 107.8(3) ?
    C2 N2 H2N . . 126.1 ?
    C3 N2 H2N . . 126.1 ?
    N1 C3 N2 . . 110.5(3) ?
    N1 C3 C4 . . 126.9(3) ?
    N2 C3 C4 . . 122.6(3) ?
    N3 C4 N4 . . 107.9(3) ?
    N3 C4 C3 . . 127.1(3) ?
    N4 C4 C3 . . 125.0(3) ?
    C4 N3 C6 . . 109.3(3) ?
    C4 N3 H3 . . 125.3 ?
    C6 N3 H3 . . 125.3 ?
    C5 C6 N3 . . 106.4(4) ?
    C5 C6 H6 . . 126.8 ?
    N3 C6 H6 . . 126.8 ?
    C6 C5 N4 . . 107.8(4) ?
    C6 C5 H5 . . 126.1 ?
    N4 C5 H5 . . 126.1 ?
    C4 N4 C5 . . 108.6(3) ?
    C4 N4 H4 . . 125.7 ?
    C5 N4 H4 . . 125.7 ?
    O2 N5 O1 . 2_655 121.2(3) ?
    O2 N5 O1 . . 121.2(3) ?
    O1 N5 O1 2_655 . 117.6(5) ?
    O5 N6 O3 . . 121.7(4) ?
    O5 N6 O4 . . 119.2(4) ?
    O3 N6 O4 . . 119.0(4) ?
loop_
    _geom_torsion_atom_site_label_1
    _geom_torsion_atom_site_label_2
    _geom_torsion_atom_site_label_3
    _geom_torsion_atom_site_label_4
    _geom_torsion_site_symmetry_1
    _geom_torsion_site_symmetry_2
    _geom_torsion_site_symmetry_3
    _geom_torsion_site_symmetry_4
    _geom_torsion
    _geom_torsion_publ_flag
    C3 N1 C1 C2 . . . . -0.5(4) ?
    Ag1 N1 C1 C2 . . . . 174.5(3) ?
    N1 C1 C2 N2 . . . . 0.6(5) ?
    C1 C2 N2 C3 . . . . -0.4(4) ?
    C1 N1 C3 N2 . . . . 0.3(4) ?
    Ag1 N1 C3 N2 . . . . -173.9(2) ?
    C1 N1 C3 C4 . . . . 179.2(4) ?
    Ag1 N1 C3 C4 . . . . 5.0(6) ?
    C2 N2 C3 N1 . . . . 0.0(4) ?
    C2 N2 C3 C4 . . . . -178.9(3) ?
    N1 C3 C4 N3 . . . . 33.5(6) ?
    N2 C3 C4 N3 . . . . -147.8(4) ?
    N1 C3 C4 N4 . . . . -148.0(4) ?
    N2 C3 C4 N4 . . . . 30.8(6) ?
    N4 C4 N3 C6 . . . . -0.4(4) ?
    C3 C4 N3 C6 . . . . 178.3(4) ?
    C4 N3 C6 C5 . . . . 0.6(5) ?
    N3 C6 C5 N4 . . . . -0.6(5) ?
    N3 C4 N4 C5 . . . . 0.0(4) ?
    C3 C4 N4 C5 . . . . -178.7(4) ?
    C6 C5 N4 C4 . . . . 0.3(5) ?
loop_
    _geom_hbond_atom_site_label_D
    _geom_hbond_atom_site_label_H
    _geom_hbond_atom_site_label_A
    _geom_hbond_site_symmetry_A
    _geom_hbond_distance_DH
    _geom_hbond_distance_HA
    _geom_hbond_distance_DA
    _geom_hbond_angle_DHA
    N2 H2N O4 7_656 0.86 1.94 2.792(4) 173
    N3 H3 O1 6_565 0.86 1.92 2.765(4) 166
    N4 H4 O4 . 0.86 1.93 2.758(4) 160
    C1 H1 O3 6_565 0.93 2.49 3.179(5) 131
    C2 H2 O5 4_656 0.93 2.60 3.331(5) 136
    C5 H5 O3 6 0.93 2.55 3.340(6) 144
    C6 H6 O2 1_545 0.93 2.55 3.376(6) 148
data_global
_journal_date_recd_electronic     2011-03-31
_journal_date_accepted     2011-06-06
_journal_name_full     'Acta Crystallographica, Section E'
_journal_year     2011
_journal_volume     67
_journal_issue      7
_journal_page_first     m909
_journal_page_last     m909
_journal_paper_category     QM
_journal_coeditor_code     MW2006
_publ_contact_author_name     'Harvest L. Collier'
_publ_contact_author_address
;
Chemistry Department
Missouri University of Science and Technology
Rolla MO 65409
;
_publ_contact_author_email     'hcollier@mst.edu'
_publ_contact_author_fax     '573-341-7912'
_publ_contact_author_phone     '573-341-7276'
_publ_section_title
;
Bis[2-(1<i>H</i>-imidazol-2-yl-\k<i>N</i>^3^)-1<i>H</i>-imidazol-3-ium]silver(I)
trinitrate
;
loop_
    _publ_author_name
    _publ_author_footnote
    _publ_author_address
    'Finch, Shelonda R.' .
;
Chemistry Department
Missouri University of Science and Technology
Rolla MO 65409
USA
;
    'Harper, Johnathan P.' .
;
Chemistry Department
Missouri University of Science and Technology
Rolla MO 65409
USA
;
    'Choudhury, Amitava' .
;
Chemistry Department
Missouri University of Science and Technology
Rolla MO 65409
USA
;
    'Sinn, Ekkehard' .
;
Western Michigan University
Chemistry Department
1903 West Michigan Avenue MS 5413
Kalamazoo MI 49008
USA
;
    'Collier, Harvest L.' .
;
Chemistry Department
Missouri University of Science and Technology
Rolla MO 65409
USA
;
