# Supplementary material for: Bis[2-(1H-imidazol-2-yl-κN 3)-1H-imidazol-3-ium]silver(I) trinitrate
Source: Acta Crystallogr Sect E Struct Rep Online. 2011 Jun 11;67(Pt 7):m909. doi: 10.1107/S1600536811021799 (PMC3151805; doi:10.1107/S1600536811021799)
Supplement: Supplementary file 2 [file e-67-0m909-Isup2.hkl]

# 
# h,k,l, Fc-squared, Fo-squared, sigma(Fo-squared) and status flag 
# 
data_I
_shelx_title ' sad in C2/c' 
_shelx_refln_list_code          4 
_shelx_F_calc_maximum      330.51 
_exptl_crystal_F_000      1128.00 
_reflns_d_resolution_high  0.7701 
 
loop_ 
 _symmetry_equiv_pos_as_xyz 
 'x, y, z' 
 '-x, y, -z+1/2' 
 'x+1/2, y+1/2, z' 
 '-x+1/2, y+1/2, -z+1/2' 
 '-x, -y, -z' 
 'x, -y, z-1/2' 
 '-x+1/2, -y+1/2, -z' 
 'x+1/2, -y+1/2, z-1/2' 
 
_cell_length_a    24.0948 
_cell_length_b    12.0372 
_cell_length_c     6.8262 
_cell_angle_alpha  90.000 
_cell_angle_beta   91.319 
_cell_angle_gamma  90.000 
 
_shelx_F_squared_multiplier     1.000 
 
loop_ 
 _refln_index_h 
 _refln_index_k 
 _refln_index_l 
 _refln_F_squared_calc 
 _refln_F_squared_meas 
 _refln_F_squared_sigma 
 _refln_observed_status 
   2   0   0    24610.26    26376.32    612.81 o 
   4   0   0      873.23     1385.20     84.40 o 
   6   0   0    49470.69    45534.43   1685.43 o 
   8   0   0    47941.04    45382.09   1469.81 o 
  10   0   0    55789.84    49938.76    928.93 o 
  12   0   0    15043.70    14918.78    421.74 o 
  14   0   0    34615.50    32834.88    709.49 o 
  16   0   0    16532.20    15871.34    418.12 o 
  18   0   0    12056.19    11214.74    401.42 o 
  20   0   0     1154.40     1382.91    144.59 o 
  22   0   0     5242.88     5068.33    272.75 o 
  24   0   0     3227.37     3848.99    250.84 o 
  26   0   0     2901.51     2635.95    216.43 o 
  28   0   0     2526.55     2719.10    232.79 o 
  30   0   0      410.87      339.34    116.45 o 
   1   1   0    33327.76    33031.05    460.51 o 
   3   1   0    17368.92    19819.70    289.70 o 
   5   1   0    16144.09    17490.19    270.24 o 
   7   1   0    39888.71    38052.70    554.02 o 
   9   1   0    10537.74    10187.18    171.71 o 
  11   1   0    43975.38    40642.69    550.12 o 
  13   1   0     4113.10     4112.58    119.76 o 
  15   1   0     2300.29     2152.42     90.84 o 
  17   1   0    11958.89    11815.08    250.27 o 
  19   1   0     3112.70     3262.96    129.86 o 
  21   1   0     2799.72     2932.99    141.48 o 
  23   1   0     5363.28     5332.39    216.95 o 
  25   1   0     2279.31     2355.95    143.21 o 
  27   1   0      433.47      598.22     91.52 o 
  29   1   0      758.17      956.67    111.60 o 
  31   1   0      403.54      341.84    116.33 o 
   0   2   0      671.30      896.94     52.85 o 
   2   2   0    12407.49    15377.21    217.03 o 
   4   2   0     1930.86     2103.04     55.78 o 
   6   2   0     4863.83     5359.08    118.18 o 
   8   2   0     1827.32     1786.84     88.75 o 
  10   2   0    11838.62    11773.49    224.05 o 
  12   2   0    11849.60    11828.06    234.71 o 
  14   2   0        9.00       19.35     30.93 o 
  16   2   0     4573.48     4454.67    183.97 o 
  18   2   0     3035.31     3072.52    151.48 o 
  20   2   0      684.10      853.56    121.88 o 
  22   2   0     2465.95     2557.45    136.69 o 
  24   2   0     3931.56     3799.22    172.69 o 
  26   2   0      340.63      444.03     79.29 o 
  28   2   0      236.13      358.35     89.63 o 
  30   2   0      408.66      439.37     91.43 o 
   1   3   0    56033.70    52581.58    682.32 o 
   3   3   0     3721.28     4288.92    152.73 o 
   5   3   0    22437.89    22757.95    324.10 o 
   7   3   0      849.97      804.84     61.85 o 
   9   3   0     5858.56     5951.50    142.13 o 
  11   3   0     2762.61     2794.47     97.63 o 
  13   3   0    14881.61    14639.07    284.39 o 
  15   3   0     5791.31     5598.91    188.86 o 
  17   3   0      686.25      717.88     68.07 o 
  19   3   0     1343.51     1543.27     91.63 o 
  21   3   0     2211.31     2091.28    112.23 o 
  23   3   0     1376.20     1291.56    112.33 o 
  25   3   0      260.82      319.74     72.06 o 
  27   3   0     1365.25     1452.79    153.35 o 
  29   3   0      534.67      461.63     95.18 o 
   0   4   0     2834.93     3401.00    131.07 o 
   2   4   0    18620.93    19016.93    286.89 o 
   4   4   0     3660.63     3943.33     95.77 o 
   6   4   0     4371.64     4789.72    108.79 o 
   8   4   0     5125.21     5313.73    116.81 o 
  10   4   0     2746.15     2889.82     99.84 o 
  12   4   0     8038.00     8048.22    188.36 o 
  14   4   0      992.43      975.50     70.57 o 
  16   4   0     1040.34      945.16     74.39 o 
  18   4   0     2271.54     2627.78    112.99 o 
  20   4   0     2032.80     2026.80    104.31 o 
  22   4   0      597.75      699.16     88.89 o 
  24   4   0      339.99      343.58     68.36 o 
  26   4   0      607.37      591.21     98.07 o 
  28   4   0      500.78      423.47    111.10 o 
  30   4   0      170.12      190.39    102.20 o 
   1   5   0      290.75      350.99     41.62 o 
   3   5   0    23802.71    23892.80    359.00 o 
   5   5   0     1177.97     1163.92     59.83 o 
   7   5   0     1418.59     1544.58     68.10 o 
   9   5   0     4940.09     5083.08    146.13 o 
  11   5   0     6362.83     6179.06    147.37 o 
  13   5   0      413.27      350.06     57.44 o 
  15   5   0      162.27      176.39     54.73 o 
  17   5   0     1226.79     1257.13     91.56 o 
  19   5   0      932.99      990.40    121.04 o 
  21   5   0       74.77       66.10     43.94 o 
  23   5   0      294.65      365.97     71.75 o 
  25   5   0      569.07      401.69     98.17 o 
  27   5   0       14.39       22.77     62.97 o 
  29   5   0       49.92       88.47     71.40 o 
   0   6   0      108.07       76.19     48.30 o 
   2   6   0      723.16      919.14     75.84 o 
   4   6   0     1621.47     1875.78     77.93 o 
   6   6   0     2583.56     2654.31     89.61 o 
   8   6   0       14.42       52.30     28.04 o 
  10   6   0      267.57      292.75     38.87 o 
  12   6   0       13.24       -6.24     29.94 o 
  14   6   0     1715.86     1670.43     88.91 o 
  16   6   0       45.46       40.33     30.72 o 
  18   6   0      551.84      637.62     86.41 o 
  20   6   0      312.84      307.85     59.51 o 
  22   6   0      253.56      193.43     86.60 o 
  24   6   0       66.49       24.56     58.09 o 
  26   6   0       14.37       -5.46     93.75 o 
  28   6   0        5.24       10.37     67.10 o 
   1   7   0      206.91       95.19     37.97 o 
   3   7   0     2211.67     2368.55    107.54 o 
   5   7   0     4323.33     4632.10    127.34 o 
   7   7   0     1499.69     1624.68     95.90 o 
   9   7   0     1300.16     1108.09     67.47 o 
  11   7   0     2780.59     2641.20     96.27 o 
  13   7   0        8.87       39.40     33.99 o 
  15   7   0       24.09      -15.32     30.65 o 
  17   7   0      251.09      303.85     93.69 o 
  19   7   0      310.12      393.38     65.90 o 
  21   7   0      428.88      494.17     92.52 o 
  23   7   0      187.48      175.79     61.41 o 
  25   7   0       35.98       95.61     59.54 o 
  27   7   0        0.12      131.69     62.31 o 
   0   8   0     9585.27     9277.34    294.49 o 
   2   8   0      600.09      639.48     60.79 o 
   4   8   0      136.16       93.20     36.23 o 
   6   8   0     1187.99     1348.04     78.57 o 
   8   8   0      443.10      492.51     53.77 o 
  10   8   0      287.14      281.95     52.07 o 
  12   8   0     1117.97     1124.88    129.61 o 
  14   8   0     2250.00     2382.64    134.66 o 
  16   8   0      168.68       82.48     47.06 o 
  18   8   0        4.20        1.95     40.88 o 
  20   8   0      279.63      209.56     63.12 o 
  22   8   0      381.61      480.44     82.14 o 
  24   8   0       27.43      -33.91     67.81 o 
  26   8   0      117.13      110.87     63.36 o 
   1   9   0     1957.68     1937.60     94.70 o 
   3   9   0     3241.47     3195.97    125.11 o 
   5   9   0      287.19      363.77     54.66 o 
   7   9   0      199.36      152.26     53.50 o 
   9   9   0      997.71     1053.68     86.74 o 
  11   9   0     1349.97     1293.25    127.24 o 
  13   9   0     2205.44     2159.17    131.89 o 
  15   9   0      304.28      327.66     90.02 o 
  17   9   0      458.67      562.09     86.96 o 
  19   9   0      568.48      687.11     92.75 o 
  21   9   0      112.62       43.39     53.89 o 
  23   9   0      348.95      453.00     80.58 o 
  25   9   0      312.20      380.21     64.22 o 
   0  10   0     1054.24     1208.14    127.14 o 
   2  10   0     3034.11     3313.12    125.63 o 
   4  10   0     1174.71     1280.72    106.87 o 
   6  10   0     1277.88     1190.71     98.56 o 
   8  10   0     3569.01     3461.85    192.49 o 
  10  10   0     3710.31     3364.91    163.32 o 
  12  10   0      732.55      921.29    102.45 o 
  14  10   0       74.46        6.93     42.74 o 
  16  10   0      866.54      901.51    104.37 o 
  18  10   0      926.09      828.88    101.96 o 
  20  10   0      957.62      936.52    107.08 o 
  22  10   0      332.51      385.05     74.60 o 
  24  10   0      654.13      814.38    101.04 o 
   1  11   0     5033.19     4545.55    213.31 o 
   3  11   0      134.49       70.94     50.13 o 
   5  11   0       40.29      105.56     47.70 o 
   7  11   0     1265.89     1083.57     98.51 o 
   9  11   0     2414.31     2334.20    152.50 o 
  11  11   0      444.01      463.65     80.81 o 
  13  11   0      878.02     1121.80    115.79 o 
  15  11   0     1530.76     1714.78    139.82 o 
  17  11   0      371.40      184.68    100.13 o 
  19  11   0      254.16      200.48     72.83 o 
  21  11   0      261.85      145.28     95.30 o 
   0  12   0     1406.42     1444.12    233.88 o 
   2  12   0     1820.27     1842.01    134.65 o 
   4  12   0     1339.43     1183.28    117.03 o 
   6  12   0      605.45      642.15     88.87 o 
   8  12   0     1318.55     1235.95    189.88 o 
  10  12   0      665.55      752.13     99.99 o 
  12  12   0     1083.86     1204.31    123.84 o 
  14  12   0     1283.64     1779.28    144.40 o 
  16  12   0      300.37      238.79     72.24 o 
  18  12   0      480.96      578.30     89.43 o 
  20  12   0      246.23      139.01     66.96 o 
   1  13   0     1546.22     1746.81    143.26 o 
   3  13   0     1269.54     1105.04    118.07 o 
   5  13   0      477.45      640.75     90.11 o 
   7  13   0     1036.53     1033.56    156.63 o 
   9  13   0     1352.99     1500.14    191.17 o 
  11  13   0     1145.38     1326.00    135.04 o 
  13  13   0      346.94      271.89     79.98 o 
  15  13   0      494.09      557.19     90.06 o 
  17  13   0      516.55      607.22     90.59 o 
   0  14   0      985.41     1384.49    226.87 o 
   2  14   0      339.07      450.62     85.50 o 
   4  14   0      222.29      208.09     66.31 o 
   6  14   0      464.25      355.08    101.51 o 
   8  14   0      380.42      463.59    110.48 o 
  10  14   0      387.86      522.01    110.09 o 
  12  14   0      313.41      232.21    113.04 o 
   1  15   0      279.10      377.97     84.10 o 
   3  15   0      157.03      271.04     78.81 o 
   5  15   0      134.52      176.79     85.00 o 
   7  15   0      131.74      244.39     89.91 o 
 -31   1   1        7.75      -12.41     78.68 o 
 -29   1   1      176.75      198.33     79.91 o 
 -27   1   1       18.52       19.16     61.44 o 
 -25   1   1      300.95      347.66     72.27 o 
 -23   1   1       35.17       51.91     47.55 o 
 -21   1   1      537.24      618.83     83.05 o 
 -19   1   1       17.55        6.81     34.12 o 
 -17   1   1      667.86      825.11     72.24 o 
 -15   1   1        0.95       33.36     26.11 o 
 -13   1   1       64.47       89.00     37.42 o 
 -11   1   1     1169.94     1274.39     54.03 o 
  -9   1   1      220.27      225.84     42.61 o 
  -7   1   1     1789.70     2003.33     63.90 o 
  -5   1   1    48423.42    48078.32    840.86 o 
  -3   1   1      267.46      303.62     29.49 o 
  -1   1   1     3135.15     3201.83     84.27 o 
   1   1   1     7071.66     8231.19    144.40 o 
   3   1   1      367.47      432.70     27.81 o 
   5   1   1    17088.20    19239.44    272.44 o 
   7   1   1      535.72      565.50     37.38 o 
   9   1   1     4794.42     5307.67    112.29 o 
  11   1   1      643.03      663.37     52.92 o 
  13   1   1      389.89      464.41     41.59 o 
  15   1   1      725.27      783.31     53.50 o 
  17   1   1     1519.98     1699.26     84.23 o 
  19   1   1      157.20      207.23     48.64 o 
  21   1   1       40.95       45.54     40.74 o 
  23   1   1       10.27       -7.39     43.72 o 
  25   1   1      121.97      140.77     55.83 o 
  27   1   1       69.50       74.35     57.43 o 
  29   1   1      140.96       81.81     59.97 o 
 -30   2   1       70.92       66.03     82.94 o 
 -28   2   1       80.76      113.86     62.64 o 
 -26   2   1      107.56      114.15     59.86 o 
 -24   2   1      466.57      555.48    124.52 o 
 -22   2   1     2201.65     2125.14    135.78 o 
 -20   2   1      996.83     1169.15     88.02 o 
 -18   2   1      835.25      998.03     79.26 o 
 -16   2   1     1018.22      926.64     76.08 o 
 -14   2   1     1394.16     1481.25     62.35 o 
 -12   2   1     1037.77     1062.37     51.74 o 
 -10   2   1     6248.19     6264.39    133.44 o 
  -8   2   1      761.23      935.86     49.78 o 
  -6   2   1    37248.68    36749.73    497.04 o 
  -4   2   1     6895.25     7864.19    135.77 o 
  -2   2   1      140.41      175.18     31.88 o 
   0   2   1    20372.59    24126.70    357.05 o 
   2   2   1     1999.43     2342.28     60.49 o 
   4   2   1    21848.59    23077.86    322.73 o 
   6   2   1     4839.94     5384.29    109.15 o 
   8   2   1     8635.77     9196.98    162.50 o 
  10   2   1    10689.56    10664.80    186.37 o 
  12   2   1     2231.45     2136.36     85.56 o 
  14   2   1     1801.99     1812.01     98.67 o 
  16   2   1      605.37      667.21     65.29 o 
  18   2   1     1397.86     1318.53     82.01 o 
  20   2   1      779.17      780.14     82.03 o 
  22   2   1     2675.69     2499.06    140.45 o 
  24   2   1      716.91      680.79     87.09 o 
  26   2   1      211.06      159.02     62.45 o 
  28   2   1       80.18       91.49     59.06 o 
  30   2   1       95.76      104.93     69.64 o 
 -29   3   1      225.08      309.16     95.87 o 
 -27   3   1      505.99      438.24     90.68 o 
 -25   3   1      672.95      748.21     95.42 o 
 -23   3   1     2874.20     2835.82    154.93 o 
 -21   3   1     2436.05     2554.66    119.94 o 
 -19   3   1      621.11      608.82     70.66 o 
 -17   3   1     3572.80     3811.12    138.79 o 
 -15   3   1     2443.00     2606.41    109.42 o 
 -13   3   1    12838.34    12946.18    230.73 o 
 -11   3   1     7921.98     8018.45    161.64 o 
  -9   3   1     8212.18     8323.71    163.12 o 
  -7   3   1     8832.15     9466.35    241.57 o 
  -5   3   1    10056.42    10063.44    199.05 o 
  -3   3   1    17934.68    18858.27    316.15 o 
  -1   3   1    22747.54    25244.14    353.58 o 
   1   3   1    33567.58    35932.95    479.16 o 
   3   3   1     1211.86     1249.53     47.04 o 
   5   3   1    23441.82    23807.38    338.49 o 
   7   3   1     6950.86     7014.43    132.80 o 
   9   3   1     5575.64     5433.31    162.06 o 
  11   3   1    12134.91    12340.40    244.91 o 
  13   3   1     7877.15     7315.01    178.70 o 
  15   3   1     6603.46     6084.61    164.25 o 
  17   3   1     1105.52      984.27     73.34 o 
  19   3   1      902.07      820.23     70.86 o 
  21   3   1     2146.36     2003.76    120.01 o 
  23   3   1     3557.39     3414.60    188.52 o 
  25   3   1      725.95      753.51     94.01 o 
  27   3   1      341.89      341.34     74.03 o 
  29   3   1      303.15      268.32     76.26 o 
 -30   4   1      651.88      706.56    102.02 o 
 -28   4   1      750.37      850.26    228.26 o 
 -26   4   1      198.53      128.90     72.34 o 
 -24   4   1     2440.44     2639.80    184.32 o 
 -22   4   1     2365.63     2913.81    134.63 o 
 -20   4   1     2288.95     2483.73    119.17 o 
 -18   4   1     1314.81     1676.95    145.76 o 
 -16   4   1     3263.49     3525.77    144.16 o 
 -14   4   1     7385.21     8041.09    201.15 o 
 -12   4   1    17281.28    17644.35    321.79 o 
 -10   4   1     8747.08     8874.00    174.04 o 
  -8   4   1     3685.20     3635.85     96.65 o 
  -6   4   1    11261.22    11335.48    229.97 o 
  -4   4   1    12526.66    12618.22    242.16 o 
  -2   4   1    29101.94    29171.33    468.31 o 
   0   4   1     2623.96     2726.03     78.69 o 
   2   4   1    39564.40    38448.39    522.83 o 
   4   4   1    18644.81    18676.99    284.66 o 
   6   4   1     6542.58     6257.60    128.31 o 
   8   4   1     2972.93     2459.32     74.90 o 
  10   4   1     4318.11     4065.50     99.94 o 
  12   4   1    22722.86    21805.89    385.77 o 
  14   4   1     2915.15     2851.68    110.94 o 
  16   4   1     3471.75     3159.35    119.00 o 
  18   4   1     1541.10     1639.52     90.35 o 
  20   4   1     2451.05     2417.65    113.16 o 
  22   4   1     3074.06     2912.75    145.59 o 
  24   4   1      654.04      575.85     75.73 o 
  26   4   1      405.92      434.00     79.81 o 
  28   4   1      889.66      865.70    172.73 o 
 -29   5   1      511.39      562.81    108.23 o 
 -27   5   1     1195.19     1066.32    178.27 o 
 -25   5   1      743.44      801.03    210.00 o 
 -23   5   1     1016.82      953.62    105.63 o 
 -21   5   1     3291.83     3483.18    167.29 o 
 -19   5   1     3013.22     2860.07    146.83 o 
 -17   5   1     1852.24     2051.07    103.76 o 
 -15   5   1     3233.29     3474.74    181.69 o 
 -13   5   1     6295.80     6166.65    213.76 o 
 -11   5   1    18736.67    18669.71    309.03 o 
  -9   5   1     8036.71     7539.35    262.54 o 
  -7   5   1     2086.47     1775.72     84.99 o 
  -5   5   1    10536.88    10181.26    221.79 o 
  -3   5   1    10441.51    11109.37    234.66 o 
  -1   5   1    30650.94    29331.95    430.63 o 
   1   5   1    17770.89    18588.08    381.40 o 
   3   5   1    16348.26    16461.82    266.71 o 
   5   5   1     8308.97     7823.68    157.75 o 
   7   5   1     2867.53     2827.66     87.94 o 
   9   5   1    13162.75    13247.84    233.74 o 
  11   5   1    10327.72    10063.75    191.67 o 
  13   5   1     5914.97     5354.69    167.38 o 
  15   5   1     3705.00     3617.27    130.05 o 
  17   5   1     2085.50     1997.27    102.48 o 
  19   5   1     2362.61     2518.78    113.21 o 
  21   5   1     2840.76     2763.00    121.27 o 
  23   5   1     1129.39     1144.99    134.48 o 
  25   5   1     1007.38      938.81     99.64 o 
  27   5   1      952.49      895.07    132.93 o 
  29   5   1      451.15      454.54    117.31 o 
 -28   6   1      495.52      372.37    128.04 o 
 -26   6   1      832.79      856.22    136.73 o 
 -24   6   1      317.46      200.19     73.28 o 
 -22   6   1     3301.26     3469.41    174.13 o 
 -20   6   1     3297.52     2953.41    153.26 o 
 -18   6   1     1243.53     1247.06    107.57 o 
 -16   6   1      401.56      427.53     63.05 o 
 -14   6   1     4912.96     4703.89    266.27 o 
 -12   6   1     7116.90     7153.09    164.46 o 
 -10   6   1     3158.49     3058.28    154.21 o 
  -8   6   1     7545.94     6798.88    206.50 o 
  -6   6   1     1944.44     1723.35    129.70 o 
  -4   6   1    17933.45    17696.06    339.96 o 
  -2   6   1     3811.48     4066.50    116.36 o 
   0   6   1     4146.13     4049.69    124.66 o 
   2   6   1     6526.50     6647.49    149.48 o 
   4   6   1     6667.06     6975.68    157.92 o 
   6   6   1     5160.90     4930.12    205.59 o 
   8   6   1     2921.83     2957.19     97.64 o 
  10   6   1    11067.08    10765.44    208.58 o 
  12   6   1     6131.22     5875.15    167.49 o 
  14   6   1     6243.90     6049.21    174.42 o 
  16   6   1      181.43      192.97     37.50 o 
  18   6   1     1329.94     1461.01     89.50 o 
  20   6   1     4261.16     3846.25    144.80 o 
  22   6   1     2206.30     2350.48    121.35 o 
  24   6   1     1048.05     1210.91    145.01 o 
  26   6   1      780.89      768.23    146.92 o 
  28   6   1      601.41      543.31     95.55 o 
 -27   7   1      245.54      294.76     90.87 o 
 -25   7   1      795.47      859.54    130.89 o 
 -23   7   1     1507.82     1459.84    124.95 o 
 -21   7   1     2563.71     2836.09    156.26 o 
 -19   7   1     1895.76     2002.79    128.50 o 
 -17   7   1      156.37       77.39     43.75 o 
 -15   7   1     4555.23     4246.43    284.65 o 
 -13   7   1     6465.97     6403.11    223.10 o 
 -11   7   1     4852.25     4534.09    182.25 o 
  -9   7   1     4390.87     4418.39    151.95 o 
  -7   7   1     3514.42     3463.43    131.97 o 
  -5   7   1     4938.61     4762.84    193.27 o 
  -3   7   1    17817.71    17588.57    300.66 o 
  -1   7   1     3608.70     3590.62    116.52 o 
   1   7   1     2807.19     2672.30     97.60 o 
   3   7   1    25088.70    24716.62    393.27 o 
   5   7   1     3214.93     3412.80    140.67 o 
   7   7   1     5752.15     5589.78    191.85 o 
   9   7   1     2912.64     2975.29    116.67 o 
  11   7   1     6040.32     5686.44    158.37 o 
  13   7   1    11036.37    10374.88    245.68 o 
  15   7   1     1938.52     1700.88     92.21 o 
  17   7   1      866.23      946.82     77.01 o 
  19   7   1     2200.08     2128.57    106.48 o 
  21   7   1     3719.97     3670.39    174.34 o 
  23   7   1     1118.43     1047.56    114.79 o 
  25   7   1      687.12      528.73    112.53 o 
  27   7   1      547.28      554.85    159.97 o 
 -26   8   1     1008.86     1122.08    150.08 o 
 -24   8   1      632.36      707.89     94.39 o 
 -22   8   1      601.73      596.07     96.37 o 
 -20   8   1     1447.77     1393.59    128.71 o 
 -18   8   1      339.12      286.83     66.21 o 
 -16   8   1     2234.05     2232.47    260.91 o 
 -14   8   1     4375.64     3907.27    180.37 o 
 -12   8   1     4492.90     4422.41    181.69 o 
 -10   8   1     6920.15     6822.91    200.48 o 
  -8   8   1     2035.75     2114.19    108.31 o 
  -6   8   1      880.48      890.23     84.57 o 
  -4   8   1     5148.64     5008.22    195.01 o 
  -2   8   1    11004.07    10749.08    261.30 o 
   0   8   1     7307.15     6952.38    176.24 o 
   2   8   1    13013.05    12945.68    250.85 o 
   4   8   1     6209.07     5767.59    153.71 o 
   6   8   1      857.28      958.39     69.26 o 
   8   8   1     3818.39     3415.01    121.99 o 
  10   8   1     4617.41     4720.28    135.66 o 
  12   8   1     2970.15     2825.55    120.16 o 
  14   8   1     5846.54     5753.30    265.30 o 
  16   8   1     2570.89     2372.99    137.54 o 
  18   8   1      445.79      404.32     74.72 o 
  20   8   1     1678.54     2166.73    175.60 o 
  22   8   1      542.03      457.62     80.81 o 
  24   8   1      800.32     1035.69    133.10 o 
  26   8   1      745.86      775.99    118.51 o 
 -25   9   1      252.98      245.90     64.84 o 
 -23   9   1      198.83      244.45     62.86 o 
 -21   9   1     1175.01     1144.60    119.99 o 
 -19   9   1      966.00      957.20    226.54 o 
 -17   9   1      374.18      475.48     79.50 o 
 -15   9   1      756.92      749.99     90.51 o 
 -13   9   1      767.90      785.01     89.59 o 
 -11   9   1      124.94      194.82     49.52 o 
  -9   9   1     4728.64     4440.14    159.09 o 
  -7   9   1     1930.60     1869.59    191.28 o 
  -5   9   1     1838.73     1830.16    112.07 o 
  -3   9   1     2616.79     2665.41    128.92 o 
  -1   9   1      548.99      619.26     75.05 o 
   1   9   1     2010.28     2144.14     99.31 o 
   3   9   1     1191.86     1376.17     81.65 o 
   5   9   1     1065.62     1040.28     74.62 o 
   7   9   1     1588.05     1672.74     90.63 o 
   9   9   1     5674.49     5545.64    154.10 o 
  11   9   1      356.76      274.57     63.29 o 
  13   9   1      530.41      517.75     76.67 o 
  15   9   1      586.18      528.95     80.88 o 
  17   9   1       61.42       10.51     47.47 o 
  19   9   1     1325.90     1343.80    129.42 o 
  21   9   1      545.95      462.12     79.81 o 
  23   9   1      314.67      290.50    110.62 o 
  25   9   1      429.48      552.73     84.65 o 
 -22  10   1       54.20        2.77     60.87 o 
 -20  10   1      281.36      143.17     74.85 o 
 -18  10   1      302.59      356.29    132.18 o 
 -16  10   1      564.25      497.91     84.54 o 
 -14  10   1      890.52      983.07    106.84 o 
 -12  10   1       52.86       50.57     42.61 o 
 -10  10   1     1656.60     1521.85    123.64 o 
  -8  10   1     3121.70     3041.56    133.38 o 
  -6  10   1        7.87        2.31     60.80 o 
  -4  10   1      250.79      293.86     87.19 o 
  -2  10   1     3452.69     3131.64    141.21 o 
   0  10   1     1504.56     1594.12    129.94 o 
   2  10   1     1648.97     1659.34    101.37 o 
   4  10   1       74.75      103.44     42.42 o 
   6  10   1      334.10      365.16     55.64 o 
   8  10   1     3499.25     3508.16    154.18 o 
  10  10   1      222.80      342.84     63.83 o 
  12  10   1      347.87      309.63     66.89 o 
  14  10   1      924.10      879.06    106.42 o 
  16  10   1      452.66      410.37     81.24 o 
  18  10   1      271.69      285.42     92.24 o 
  20  10   1      136.76      193.33     71.58 o 
  22  10   1      104.64      131.80     70.15 o 
 -21  11   1       56.37       10.93     50.41 o 
 -19  11   1        0.89      -22.91     45.82 o 
 -17  11   1       50.94      104.62     49.33 o 
 -15  11   1      788.26      723.10    101.21 o 
 -13  11   1      213.75      235.54     65.42 o 
 -11  11   1      265.65      181.86     59.82 o 
  -9  11   1       93.23       90.33     55.82 o 
  -7  11   1      119.02      107.45     91.01 o 
  -5  11   1      248.68      181.13     56.94 o 
  -3  11   1      490.97      437.34     67.35 o 
  -1  11   1      212.26      223.97     50.09 o 
   1  11   1      469.66      584.70     70.17 o 
   3  11   1     1448.76     1337.47     97.33 o 
   5  11   1      151.31      211.42     58.82 o 
   7  11   1       40.80       88.77     48.16 o 
   9  11   1      164.12       95.39     57.22 o 
  11  11   1      162.03      127.62     54.66 o 
  13  11   1      234.03      229.48     62.63 o 
  15  11   1      753.72      783.35    103.05 o 
  17  11   1       65.65       70.71     60.50 o 
  19  11   1       56.98       95.92    159.20 o 
  21  11   1       93.78      112.71     70.55 o 
 -18  12   1        8.46      113.49     62.31 o 
 -16  12   1        2.39       26.44     45.92 o 
 -14  12   1        5.67       91.18     50.74 o 
 -12  12   1       67.32       17.98     43.60 o 
 -10  12   1        1.54        0.84     49.01 o 
  -8  12   1       20.99       28.54     47.61 o 
  -6  12   1        0.67      -10.06     42.34 o 
  -4  12   1       26.73       36.53     44.94 o 
  -2  12   1       87.61       28.64     56.77 o 
   0  12   1       26.39       21.90     45.91 o 
   2  12   1       36.71       61.53     52.53 o 
   4  12   1        0.12      -23.05     46.10 o 
   6  12   1        0.18       20.85     52.44 o 
   8  12   1       85.98       49.90     67.79 o 
  10  12   1       35.56      -45.11     90.23 o 
  12  12   1      118.85      227.58     66.77 o 
  14  12   1        1.31        8.95     58.65 o 
  16  12   1        0.38      -43.41     86.83 o 
  18  12   1        8.55       83.56     55.46 o 
 -17  13   1        0.07       95.91     58.08 o 
 -15  13   1       16.50       48.49     60.41 o 
 -13  13   1       31.28        9.16     50.83 o 
 -11  13   1       95.75      155.13     65.57 o 
  -9  13   1       22.37       34.45     59.76 o 
  -7  13   1        0.23      -22.30     53.11 o 
  -5  13   1      177.56      255.10     70.28 o 
  -3  13   1        2.54       14.26     50.73 o 
  -1  13   1        1.60        2.15     51.13 o 
   1  13   1        3.93       16.88     60.71 o 
   3  13   1       73.21      102.61     57.46 o 
   5  13   1       72.46      143.72     64.30 o 
   7  13   1       20.66       68.82     71.73 o 
   9  13   1        4.90        7.73     74.62 o 
  11  13   1       34.98      -39.99     79.98 o 
  13  13   1        3.10       20.46     77.69 o 
  15  13   1       43.09      -51.04    102.09 o 
 -12  14   1       36.74       -5.61     54.66 o 
 -10  14   1       27.80       17.44     69.70 o 
  -8  14   1       62.59       35.07     66.17 o 
  -6  14   1        0.89       13.80     78.64 o 
  -4  14   1       46.14      -26.33     52.67 o 
  -2  14   1       76.04       62.83     64.78 o 
   0  14   1      119.45       55.01     76.34 o 
   2  14   1       37.92       18.70     55.11 o 
   4  14   1        6.99       -3.87     59.30 o 
   6  14   1       28.51      -31.69     84.74 o 
   8  14   1       65.12       26.78     94.50 o 
  10  14   1       18.68      -39.14     78.28 o 
  12  14   1       72.78        7.45    105.11 o 
  -7  15   1      133.98      106.48    112.42 o 
  -5  15   1       72.12      202.23     95.39 o 
  -3  15   1      136.85      123.85     80.85 o 
  -1  15   1      112.39      126.30    107.79 o 
   1  15   1      102.46      163.68     99.00 o 
   3  15   1      128.83       22.22     64.76 o 
   5  15   1       81.28       -3.46     89.57 o 
   7  15   1      135.70        3.71     74.89 o 
 -30   0   2      629.80      824.76    269.70 o 
 -28   0   2     1285.62     1492.49    196.27 o 
 -26   0   2     2242.41     1877.15    214.64 o 
 -24   0   2     2823.81     2941.37    277.51 o 
 -22   0   2     4022.20     4310.30    384.46 o 
 -20   0   2      217.88      248.26    145.50 o 
 -18   0   2     5428.67     5825.57    210.80 o 
 -16   0   2    16817.78    16795.42    415.27 o 
 -14   0   2     2809.26     2981.02    143.60 o 
 -12   0   2    23789.35    22594.58    501.99 o 
 -10   0   2    37281.14    36235.02    751.20 o 
  -8   0   2    30612.14    31194.27    651.90 o 
  -6   0   2      567.91      301.81     71.08 o 
  -4   0   2    11993.37    12942.08    316.03 o 
  -2   0   2   109237.89    85161.16   3542.38 o 
   2   0   2     1208.16     1266.22     74.72 o 
   4   0   2    12132.14    10752.69    257.87 o 
   6   0   2    39999.74    39306.45    759.81 o 
   8   0   2     3186.23     3233.95    132.21 o 
  10   0   2    16053.56    15641.46    370.12 o 
  12   0   2    10622.61     9942.51    272.28 o 
  14   0   2     9366.44     9183.60    264.16 o 
  16   0   2    11200.21    10780.30    431.54 o 
  18   0   2     6081.40     5573.33    430.46 o 
  20   0   2     1626.38     1731.53    158.99 o 
  22   0   2     1484.93     1462.27    154.27 o 
  24   0   2     2782.66     2875.33    204.78 o 
  26   0   2     1936.58     1893.09    182.71 o 
  28   0   2     1137.03     1217.58    164.06 o 
  30   0   2      292.82      336.35    120.24 o 
 -29   1   2      498.69      411.79     88.83 o 
 -27   1   2      346.80      287.49     69.71 o 
 -25   1   2     1705.10     1855.53    166.27 o 
 -23   1   2     4072.32     4174.06    295.49 o 
 -21   1   2     1010.78     1150.67    113.68 o 
 -19   1   2     4593.93     4396.25    157.87 o 
 -17   1   2     6019.90     6362.22    150.65 o 
 -15   1   2     1869.20     1853.53    102.16 o 
 -13   1   2     6877.72     7364.64    166.24 o 
 -11   1   2     9617.10     9642.06    192.46 o 
  -9   1   2     9348.63     9239.45    170.60 o 
  -7   1   2    21472.95    21903.56    343.99 o 
  -5   1   2    24900.40    25167.75    377.72 o 
  -3   1   2      142.33      121.05     28.32 o 
  -1   1   2    26232.79    27744.88    388.75 o 
   1   1   2    41134.14    41094.05    606.21 o 
   3   1   2      594.43      572.06     37.90 o 
   5   1   2     6610.83     6555.19    131.56 o 
   7   1   2     8922.26     9048.85    168.51 o 
   9   1   2    22623.87    21943.30    336.31 o 
  11   1   2    18311.80    17083.98    280.46 o 
  13   1   2     1596.82     1634.08     80.71 o 
  15   1   2     2708.60     2515.39     92.28 o 
  17   1   2     7634.98     7354.50    192.76 o 
  19   1   2     1196.58     1196.79     95.98 o 
  21   1   2     2184.42     2020.02    142.22 o 
  23   1   2     5022.10     4722.60    234.93 o 
  25   1   2     1024.25     1190.38    107.03 o 
  27   1   2      681.36      747.46     93.79 o 
  29   1   2      499.33      511.75     94.20 o 
 -30   2   2      238.69      199.99     85.77 o 
 -28   2   2      278.49      476.87     95.77 o 
 -26   2   2      365.51      360.89     87.06 o 
 -24   2   2     2993.58     2929.44    177.67 o 
 -22   2   2      864.00      906.96    106.10 o 
 -20   2   2     2085.55     2218.05    171.37 o 
 -18   2   2     3985.78     3985.88    143.84 o 
 -16   2   2     1433.79     1431.69     73.81 o 
 -14   2   2     2247.38     2166.24     87.62 o 
 -12   2   2    12336.12    12135.23    229.91 o 
 -10   2   2     7512.99     7473.32    174.89 o 
  -8   2   2      395.52      408.15     40.57 o 
  -6   2   2    26743.88    26451.14    397.70 o 
  -4   2   2     8890.99     9377.01    172.58 o 
  -2   2   2    11508.95    12682.57    210.33 o 
   0   2   2    18963.59    20553.98    339.93 o 
   2   2   2    17440.47    18891.98    318.17 o 
   4   2   2     2928.62     3314.41     93.12 o 
   6   2   2     5757.80     5641.08    121.87 o 
   8   2   2    13926.82    13503.14    228.46 o 
  10   2   2    10796.76    10691.91    198.17 o 
  12   2   2    13287.72    12860.01    230.31 o 
  14   2   2     1323.26     1203.36     89.35 o 
  16   2   2     6939.91     6234.92    168.81 o 
  18   2   2     1110.93     1163.13     82.67 o 
  20   2   2      624.60      411.54     65.46 o 
  22   2   2     5477.60     4724.43    228.20 o 
  24   2   2     2178.54     2320.89    134.20 o 
  26   2   2      431.54      379.88     74.15 o 
  28   2   2      409.88      376.23     77.54 o 
  30   2   2      430.16      378.69     91.60 o 
 -29   3   2      410.74      372.39    170.36 o 
 -27   3   2      604.23      646.71    115.41 o 
 -25   3   2      487.13      417.23     94.12 o 
 -23   3   2     1862.32     2042.04    172.52 o 
 -21   3   2     2077.05     2234.65    116.99 o 
 -19   3   2        5.20       12.48     35.77 o 
 -17   3   2     3538.90     3321.17    131.35 o 
 -15   3   2     4150.05     4060.24    123.49 o 
 -13   3   2     6517.77     6652.22    157.91 o 
 -11   3   2     9316.77     9269.98    189.52 o 
  -9   3   2     8139.89     8198.60    168.68 o 
  -7   3   2    10982.88    10627.03    197.23 o 
  -5   3   2      554.73      573.27     41.72 o 
  -3   3   2     8269.27     8509.20    155.34 o 
  -1   3   2    46352.65    43432.62    587.57 o 
   1   3   2    16515.89    17133.47    297.87 o 
   3   3   2     7731.44     7753.49    186.37 o 
   5   3   2    34365.56    33060.23    466.26 o 
   7   3   2     2457.66     2517.98     82.32 o 
   9   3   2     2689.62     2385.14     82.76 o 
  11   3   2    14176.06    13339.77    257.10 o 
  13   3   2     9937.42     9792.76    225.46 o 
  15   3   2     4296.62     4063.33    202.21 o 
  17   3   2     1555.84     1502.71    127.10 o 
  19   3   2     4845.91     4408.07    146.56 o 
  21   3   2     1528.48     1578.94    107.12 o 
  23   3   2      594.97      666.45     84.85 o 
  25   3   2      870.37      861.02    130.35 o 
  27   3   2      873.05      886.78    102.29 o 
  29   3   2      467.67      446.63     97.96 o 
 -28   4   2      424.62      423.83     93.52 o 
 -26   4   2      300.54      208.70     93.37 o 
 -24   4   2      173.89      139.76     74.14 o 
 -22   4   2      692.71      606.91     85.25 o 
 -20   4   2     1112.83     1014.80    103.06 o 
 -18   4   2     1626.75     1778.80    119.81 o 
 -16   4   2       77.40       28.38     39.59 o 
 -14   4   2     2465.13     2700.47    102.11 o 
 -12   4   2     2481.46     2546.51     93.84 o 
 -10   4   2     2256.45     2256.70     86.56 o 
  -8   4   2     4244.10     4160.57    169.15 o 
  -6   4   2      108.03       85.98     30.36 o 
  -4   4   2     6867.68     6498.73    224.05 o 
  -2   4   2      475.00      420.91     36.18 o 
   0   4   2     7429.82     7553.67    143.23 o 
   2   4   2     4002.70     3999.99     96.50 o 
   4   4   2     2987.08     3041.68     84.60 o 
   6   4   2     2759.74     2506.19     83.94 o 
   8   4   2     1618.41     1672.44     67.46 o 
  10   4   2     5085.99     5045.48    120.76 o 
  12   4   2     1639.99     1630.22     67.71 o 
  14   4   2      990.93      933.52     73.56 o 
  16   4   2      309.68      354.53     51.00 o 
  18   4   2     2802.04     2329.77    118.71 o 
  20   4   2      830.51      822.92     76.50 o 
  22   4   2      360.01      298.53     64.71 o 
  24   4   2      372.45      303.81     66.14 o 
  26   4   2      394.34      326.23     72.75 o 
  28   4   2      439.09      565.48    114.35 o 
 -27   5   2       55.44       81.96     65.43 o 
 -25   5   2      267.97      297.34     98.37 o 
 -23   5   2        2.12       -5.06     47.30 o 
 -21   5   2      116.77      126.32     50.77 o 
 -19   5   2     1879.88     1692.79    119.06 o 
 -17   5   2        8.14      -22.30     44.60 o 
 -15   5   2       89.87        0.36     38.68 o 
 -13   5   2      321.48      357.54     55.73 o 
 -11   5   2     3553.51     3235.23    105.07 o 
  -9   5   2      313.01      343.16     49.51 o 
  -7   5   2      119.04      150.29     38.64 o 
  -5   5   2     3166.16     3381.32    118.35 o 
  -3   5   2     2653.57     2553.56     99.62 o 
  -1   5   2       36.09       71.56     24.40 o 
   1   5   2      120.91      120.11     25.95 o 
   3   5   2     5031.16     4986.89    117.77 o 
   5   5   2     5953.80     6785.73    144.51 o 
   7   5   2     3703.00     3788.86    114.50 o 
   9   5   2      499.21      656.52     61.00 o 
  11   5   2      532.17      531.88     46.36 o 
  13   5   2      212.70      196.02     68.21 o 
  15   5   2       49.66       59.20     36.08 o 
  17   5   2      512.22      501.37     61.01 o 
  19   5   2      195.68      190.37     45.65 o 
  21   5   2      376.65      319.80     54.51 o 
  23   5   2      188.80      122.34     50.04 o 
  25   5   2      178.88      124.82     51.70 o 
  27   5   2        9.22      -23.72     49.20 o 
 -28   6   2       49.15      274.10     86.37 o 
 -26   6   2        9.97      -29.89     59.79 o 
 -24   6   2        0.36        0.17     46.34 o 
 -22   6   2      449.27      446.75    117.11 o 
 -20   6   2       40.72        8.61     41.29 o 
 -18   6   2      257.90      253.71     57.82 o 
 -16   6   2      440.32      462.95     66.47 o 
 -14   6   2      122.98      134.27     43.36 o 
 -12   6   2      226.10      158.66     61.64 o 
 -10   6   2      247.38      263.93     80.96 o 
  -8   6   2      560.52      591.33     70.70 o 
  -6   6   2      334.69      400.91     53.82 o 
  -4   6   2      377.43      518.02     60.25 o 
  -2   6   2       29.83       33.12     31.82 o 
   0   6   2      715.27      860.30     55.56 o 
   2   6   2      519.79      502.65     49.65 o 
   4   6   2     1853.45     2050.66     92.30 o 
   6   6   2      307.50      390.59     42.91 o 
   8   6   2     1080.88     1187.65     84.16 o 
  10   6   2        0.96       14.31     27.70 o 
  12   6   2        9.47      -14.45     28.90 o 
  14   6   2      368.03      393.84     59.72 o 
  16   6   2      944.46     1236.58     84.34 o 
  18   6   2       21.75       29.14     33.46 o 
  20   6   2      551.14      517.43     68.36 o 
  22   6   2       48.77      114.01     47.34 o 
  24   6   2        5.87       80.94     51.56 o 
  26   6   2        8.75      -26.96     53.92 o 
 -27   7   2        4.53      -36.75     73.51 o 
 -25   7   2       18.56        9.36     50.94 o 
 -23   7   2       56.74       60.63     52.43 o 
 -21   7   2      114.44      126.18     54.15 o 
 -19   7   2      324.79      360.77     68.17 o 
 -17   7   2      125.59      152.68     50.61 o 
 -15   7   2        4.27      -18.12     41.70 o 
 -13   7   2       25.16       -2.37     34.57 o 
 -11   7   2      685.29      796.95     73.69 o 
  -9   7   2      133.46      128.49     45.30 o 
  -7   7   2     1806.98     1904.72    145.42 o 
  -5   7   2     2223.04     2246.79    108.05 o 
  -3   7   2       28.87      100.01     39.83 o 
  -1   7   2       99.40      100.35     33.56 o 
   1   7   2        0.58       21.59     29.07 o 
   3   7   2      691.48      769.48     82.99 o 
   5   7   2       49.39       77.45     32.54 o 
   7   7   2      443.58      524.17     52.29 o 
   9   7   2      877.15      928.89     64.26 o 
  11   7   2     1358.16     1508.22     94.96 o 
  13   7   2       33.73       81.23     37.16 o 
  15   7   2       24.08       48.79     33.13 o 
  17   7   2       40.85       89.13     41.03 o 
  19   7   2       24.16       47.33     42.85 o 
  21   7   2      346.24      272.88     58.14 o 
  23   7   2       23.97       90.60     49.33 o 
  25   7   2       39.67      -28.04     60.51 o 
 -26   8   2       65.92      -25.97     69.30 o 
 -24   8   2       80.52      -24.20     48.41 o 
 -22   8   2      608.92      697.26     93.32 o 
 -20   8   2        0.84      -22.52     45.04 o 
 -18   8   2        4.68      103.82     44.86 o 
 -16   8   2      236.05      235.68     59.80 o 
 -14   8   2      630.38      556.28     81.46 o 
 -12   8   2      573.70      490.30     71.96 o 
 -10   8   2      369.63      285.20     53.90 o 
  -8   8   2      789.54      665.74     71.26 o 
  -6   8   2      249.15      285.44     55.24 o 
  -4   8   2       98.91      112.96     46.31 o 
  -2   8   2      714.87      588.46     68.52 o 
   0   8   2     2100.48     2359.56    111.20 o 
   2   8   2      126.08      122.90     38.39 o 
   4   8   2     1286.08     1375.99    115.14 o 
   6   8   2      516.03      603.18     67.70 o 
   8   8   2      744.27      854.27     66.36 o 
  10   8   2      290.48      287.39     53.14 o 
  12   8   2      373.31      347.37     72.14 o 
  14   8   2     1060.44     1061.51     88.36 o 
  16   8   2       75.26      141.26     49.35 o 
  18   8   2      133.69      207.40     54.57 o 
  20   8   2      301.46      122.23    105.83 o 
  22   8   2       10.78      -27.97     55.94 o 
  24   8   2       47.24       46.57     68.34 o 
 -23   9   2      214.41       92.83     59.12 o 
 -21   9   2      229.05      229.21     59.55 o 
 -19   9   2      488.21      443.32     71.85 o 
 -17   9   2       78.91       88.37     56.26 o 
 -15   9   2      707.73      745.33    112.11 o 
 -13   9   2     2184.61     1962.32    124.55 o 
 -11   9   2     1098.92     1074.52    106.94 o 
  -9   9   2     1032.29     1103.14     99.24 o 
  -7   9   2      559.32      605.70     85.89 o 
  -5   9   2      545.72      531.65    118.74 o 
  -3   9   2     1423.54     1308.03     96.36 o 
  -1   9   2     1003.00      975.61     84.99 o 
   1   9   2     3815.46     3902.16    144.05 o 
   3   9   2     2974.40     2885.10    123.11 o 
   5   9   2       77.88       36.78     38.75 o 
   7   9   2      744.48      907.77     74.25 o 
   9   9   2      763.30     1025.36     93.98 o 
  11   9   2     1364.72     1416.55     97.35 o 
  13   9   2     1086.73     1288.55    132.83 o 
  15   9   2      335.46      425.48     72.79 o 
  17   9   2      779.49     1013.89    163.77 o 
  19   9   2      255.76      228.16     79.66 o 
  21   9   2      256.80      276.64     89.10 o 
  23   9   2      306.00      216.30    102.77 o 
 -22  10   2      192.03      199.06     54.59 o 
 -20  10   2     1124.81     1085.14    114.56 o 
 -18  10   2     1079.52     1156.35    115.87 o 
 -16  10   2      596.60      591.48    128.18 o 
 -14  10   2      286.43      247.41     63.22 o 
 -12  10   2      796.13      653.41    122.20 o 
 -10  10   2     2521.73     2433.47    207.88 o 
  -8  10   2     2101.52     2009.51    179.40 o 
  -6  10   2     2710.89     2333.92    124.86 o 
  -4  10   2     1632.53     1899.51    113.12 o 
  -2  10   2     2903.07     2651.32    159.86 o 
   0  10   2     2795.23     2811.38    128.59 o 
   2  10   2     2925.48     2892.81    197.93 o 
   4  10   2      504.08      728.41    101.66 o 
   6  10   2     1086.74     1265.52     96.31 o 
   8  10   2     6352.17     6256.07    301.79 o 
  10  10   2     3357.41     3269.18    171.03 o 
  12  10   2      857.06     1027.66    128.21 o 
  14  10   2      463.25      597.72     98.56 o 
  16  10   2      937.74      967.93    127.01 o 
  18  10   2      623.97      585.01    105.05 o 
  20  10   2      650.74      581.33    106.65 o 
  22  10   2      495.27      551.05    108.69 o 
 -21  11   2      166.66      159.76    114.09 o 
 -19  11   2       98.52       45.87     65.15 o 
 -17  11   2      620.49      489.39     94.91 o 
 -15  11   2      716.17      714.93     93.64 o 
 -13  11   2      351.81      322.96     64.67 o 
 -11  11   2      939.95      870.73    101.26 o 
  -9  11   2     2756.17     2425.12    275.48 o 
  -7  11   2      369.22      282.48     73.13 o 
  -5  11   2       22.29       26.46     41.63 o 
  -3  11   2     1142.67     1253.15    102.19 o 
  -1  11   2     4489.77     4325.39    164.90 o 
   1  11   2     2043.93     1971.71    159.30 o 
   3  11   2      251.09      344.48     69.26 o 
   5  11   2      710.92      745.35    103.05 o 
   7  11   2      884.78      937.92    102.05 o 
   9  11   2     1213.28      973.17    261.07 o 
  11  11   2      513.65      575.51    103.09 o 
  13  11   2     1252.07     1395.28    157.41 o 
  15  11   2     1031.61     1306.95    152.20 o 
  17  11   2      272.27      345.52     85.17 o 
  19  11   2      541.47      813.78    123.79 o 
 -18  12   2      126.34      200.70     88.69 o 
 -16  12   2      307.34      350.54     75.57 o 
 -14  12   2     1066.79     1030.77    114.01 o 
 -12  12   2      358.76      205.55     65.19 o 
 -10  12   2      398.16      502.31     86.22 o 
  -8  12   2     1316.63     1326.43    128.93 o 
  -6  12   2      391.78      390.85     70.19 o 
  -4  12   2      555.96      660.75     88.98 o 
  -2  12   2      448.72      418.11     77.68 o 
   0  12   2     1080.49     1267.15    111.74 o 
   2  12   2     2002.39     2237.38    184.02 o 
   4  12   2      393.74      420.22    100.89 o 
   6  12   2      396.55      491.22     90.58 o 
   8  12   2      805.40      591.60    139.34 o 
  10  12   2      531.86      542.42    218.84 o 
  12  12   2      626.19      683.85    155.67 o 
  14  12   2      449.45      300.42    103.07 o 
  16  12   2      330.89      404.44     98.25 o 
  18  12   2      408.14      420.93     94.25 o 
 -15  13   2      283.97      255.34     64.25 o 
 -13  13   2      402.54      240.26     67.60 o 
 -11  13   2      867.14      859.29    122.54 o 
  -9  13   2      581.89      489.69     93.24 o 
  -7  13   2      490.32      467.02    118.31 o 
  -5  13   2      565.90      596.69     88.48 o 
  -3  13   2      724.59      691.35     95.20 o 
  -1  13   2     1218.74     1216.80    124.60 o 
   1  13   2      955.69      954.87    125.51 o 
   3  13   2      521.34      609.19    106.66 o 
   5  13   2      181.26      324.08     82.67 o 
   7  13   2      918.97     1185.36    294.02 o 
   9  13   2      955.38      933.63    171.67 o 
  11  13   2      417.67      361.16    159.65 o 
  13  13   2      419.92      258.24    222.60 o 
  15  13   2      462.83      355.92    112.04 o 
 -12  14   2      243.29      270.67    102.43 o 
 -10  14   2      387.21      340.75     87.49 o 
  -8  14   2      402.96      276.56     81.64 o 
  -6  14   2      305.07      393.95     98.95 o 
  -4  14   2      171.32      114.01     79.06 o 
  -2  14   2      560.30      560.31    169.07 o 
   0  14   2      685.71      543.76    101.63 o 
   2  14   2      243.99      190.76    117.69 o 
   4  14   2      304.30      294.34     82.66 o 
   6  14   2      283.58      298.05    110.59 o 
   8  14   2      251.59      336.42    116.24 o 
  10  14   2      453.94      515.34    136.89 o 
  -5  15   2      119.56      132.43     83.50 o 
  -3  15   2      216.38      268.34     81.62 o 
  -1  15   2      209.75      283.67     79.13 o 
   1  15   2      302.88      277.98     88.00 o 
   3  15   2      139.40      102.94     73.12 o 
   5  15   2      241.87      294.31    239.92 o 
 -29   1   3       59.55        6.02     71.81 o 
 -27   1   3       63.24        8.02     68.43 o 
 -25   1   3      397.32      471.77     93.53 o 
 -23   1   3       65.86      185.90     65.29 o 
 -21   1   3      325.53      311.82     73.21 o 
 -19   1   3     1135.39     1249.07     91.19 o 
 -17   1   3       69.97       83.26     33.52 o 
 -15   1   3      187.76      135.93     48.07 o 
 -13   1   3      189.40      107.03     34.39 o 
 -11   1   3     6995.52     7350.92    179.96 o 
  -9   1   3     2709.13     3082.69    108.98 o 
  -7   1   3     2754.26     2820.93    100.56 o 
  -5   1   3      200.39      304.75     41.17 o 
  -3   1   3       98.25      176.08     33.40 o 
  -1   1   3     8971.66     9390.43    177.78 o 
   1   1   3     1493.84     1576.72     67.26 o 
   3   1   3     5525.09     5352.93    123.43 o 
   5   1   3      140.62      138.86     31.17 o 
   7   1   3     1738.90     1738.81     75.49 o 
   9   1   3      265.68      267.04     39.44 o 
  11   1   3       34.45        4.25     25.57 o 
  13   1   3      667.38      688.39     60.11 o 
  15   1   3      279.11      276.83     45.56 o 
  17   1   3     3628.43     3716.58    134.44 o 
  19   1   3       78.34       54.66     43.34 o 
  21   1   3       94.25       90.26     50.15 o 
  23   1   3       46.13       90.56     54.29 o 
  25   1   3       37.88      -25.37     50.73 o 
  27   1   3      123.05      159.29     64.43 o 
  29   1   3        0.12        5.47     65.05 o 
 -28   2   3       30.45       59.14     74.37 o 
 -26   2   3       94.63      235.26     90.50 o 
 -24   2   3      176.63      237.84     84.95 o 
 -22   2   3     1890.15     2117.41    148.17 o 
 -20   2   3      195.74      235.00     51.29 o 
 -18   2   3     1070.02     1203.02    108.21 o 
 -16   2   3     3057.44     3014.57    111.00 o 
 -14   2   3      183.92      205.30     42.60 o 
 -12   2   3     3513.46     3693.99    117.25 o 
 -10   2   3        3.43       34.29     29.38 o 
  -8   2   3    13837.77    14085.71    263.46 o 
  -6   2   3     9740.23     9432.55    191.88 o 
  -4   2   3     2508.47     2566.11    107.85 o 
  -2   2   3     9745.05     9957.46    282.78 o 
   0   2   3    10238.95    10905.12    226.97 o 
   2   2   3     2801.20     2646.56     99.84 o 
   4   2   3      875.07      831.96     64.73 o 
   6   2   3    11780.79    11014.85    204.12 o 
   8   2   3     3436.06     3538.26    105.77 o 
  10   2   3    12196.88    11979.18    227.38 o 
  12   2   3     1105.22     1035.48     70.34 o 
  14   2   3     2347.08     2304.37     93.37 o 
  16   2   3     1375.78     1491.42     89.60 o 
  18   2   3      131.56      101.31     38.77 o 
  20   2   3     1324.35     1333.13    100.56 o 
  22   2   3      989.73      851.86    121.01 o 
  24   2   3     1065.61      998.88    102.48 o 
  26   2   3       67.26      101.88     59.65 o 
  28   2   3      158.28       91.54     73.32 o 
 -29   3   3      225.42      221.08     92.55 o 
 -27   3   3      171.18      150.72     78.72 o 
 -25   3   3      356.69      248.43     90.69 o 
 -23   3   3     1591.13     1515.87    166.63 o 
 -21   3   3     1005.24      933.58     96.53 o 
 -19   3   3      322.28      393.70     65.24 o 
 -17   3   3     1041.55     1054.11     84.23 o 
 -15   3   3     1639.02     1643.67     87.03 o 
 -13   3   3     5153.51     5186.49    215.81 o 
 -11   3   3     2818.54     2823.25    120.90 o 
  -9   3   3     1308.18     1326.29     74.01 o 
  -7   3   3      998.89      902.63     61.46 o 
  -5   3   3     3796.39     3692.17    106.77 o 
  -3   3   3     4832.64     4904.39    119.62 o 
  -1   3   3    11273.78    10855.24    228.75 o 
   1   3   3     2443.85     2341.56    108.79 o 
   3   3   3     1315.74     1461.96     75.15 o 
   5   3   3     8786.35     8722.52    200.67 o 
   7   3   3      152.79      141.93     32.24 o 
   9   3   3     1676.13     1788.08     77.04 o 
  11   3   3     3713.33     3891.66    115.42 o 
  13   3   3     5682.19     5502.80    142.88 o 
  15   3   3     2060.19     1815.41     91.73 o 
  17   3   3      177.62      143.97     38.92 o 
  19   3   3      212.99      252.75     59.50 o 
  21   3   3     1540.32     1580.88    109.24 o 
  23   3   3     2103.17     2208.80    130.88 o 
  25   3   3      201.43      179.47     75.48 o 
  27   3   3      282.62      264.41     75.92 o 
 -28   4   3      237.56      264.70     97.51 o 
 -26   4   3      215.42      324.37     90.09 o 
 -24   4   3     1850.42     1906.30    254.92 o 
 -22   4   3      614.09      693.04     99.08 o 
 -20   4   3     1181.55     1360.30    110.77 o 
 -18   4   3      685.98      650.81     87.59 o 
 -16   4   3      380.28      321.98     64.43 o 
 -14   4   3     3119.46     3277.16    130.69 o 
 -12   4   3     3577.46     3369.75    129.17 o 
 -10   4   3     5827.07     5921.64    190.98 o 
  -8   4   3      192.84      195.99     37.51 o 
  -6   4   3     3637.23     3868.00    107.46 o 
  -4   4   3     2437.58     2433.32     82.08 o 
  -2   4   3     1082.33     1064.98     56.74 o 
   0   4   3      904.53      858.87     63.85 o 
   2   4   3     9617.13     9557.67    212.18 o 
   4   4   3     5033.09     5040.47    144.29 o 
   6   4   3      223.58      179.03     35.53 o 
   8   4   3     1002.49      879.54     71.47 o 
  10   4   3     1698.69     1585.43     76.84 o 
  12   4   3     6293.91     6336.42    154.50 o 
  14   4   3       98.55      103.44     36.83 o 
  16   4   3     1887.75     1891.33     97.06 o 
  18   4   3     1043.68     1101.93     82.61 o 
  20   4   3     1173.65     1213.63     92.01 o 
  22   4   3     1702.53     1661.67    115.71 o 
  24   4   3      117.28      112.04     58.48 o 
  26   4   3      479.24      466.19    122.74 o 
  28   4   3      261.50      194.24     74.66 o 
 -27   5   3      695.27      617.71    121.84 o 
 -25   5   3      207.58      326.71     94.21 o 
 -23   5   3      734.19      841.39    102.11 o 
 -21   5   3     2655.83     2548.68    145.36 o 
 -19   5   3     1051.95     1154.23    109.29 o 
 -17   5   3     1019.14     1039.25    102.89 o 
 -15   5   3      851.95      702.87     85.44 o 
 -13   5   3     6545.11     5913.79    275.54 o 
 -11   5   3     8820.49     8997.49    230.23 o 
  -9   5   3     2431.27     2402.21    108.55 o 
  -7   5   3     2954.40     2817.77    114.83 o 
  -5   5   3     2018.88     1934.14    113.41 o 
  -3   5   3     9447.29     9091.09    174.36 o 
  -1   5   3     8901.88     8686.80    170.40 o 
   1   5   3     8342.14     8209.45    185.83 o 
   3   5   3     5828.08     5801.02    151.49 o 
   5   5   3     4869.10     4616.96    132.19 o 
   7   5   3     3129.77     3102.94     99.22 o 
   9   5   3     5203.92     5229.05    134.86 o 
  11   5   3     5167.34     5290.58    137.26 o 
  13   5   3     3497.03     3509.31    225.18 o 
  15   5   3     3473.46     2985.60    118.78 o 
  17   5   3      440.05      457.15     71.53 o 
  19   5   3     1933.21     1726.41    111.58 o 
  21   5   3     1699.01     1676.58    115.80 o 
  23   5   3      787.04      948.65    110.42 o 
  25   5   3      676.26      615.61    108.13 o 
  27   5   3      494.11      520.17     93.28 o 
 -26   6   3      349.12      332.72     93.28 o 
 -24   6   3      244.81      369.95    113.03 o 
 -22   6   3     2382.31     2507.04    199.20 o 
 -20   6   3     2152.29     2379.06    143.96 o 
 -18   6   3      725.53      845.90     99.03 o 
 -16   6   3     1440.52     1383.64    105.69 o 
 -14   6   3     4457.22     3986.49    171.03 o 
 -12   6   3     4082.54     3910.71    216.26 o 
 -10   6   3     3281.33     3262.69    132.12 o 
  -8   6   3     4906.32     4656.73    157.02 o 
  -6   6   3     3789.37     3764.43    153.30 o 
  -4   6   3    12415.87    11688.21    306.60 o 
  -2   6   3     8607.37     8411.17    206.04 o 
   0   6   3     7497.74     7073.34    156.04 o 
   2   6   3     6303.81     6354.41    144.09 o 
   4   6   3     7022.76     6682.81    211.54 o 
   6   6   3     3150.03     3053.75    110.25 o 
   8   6   3     4347.08     4047.73    129.22 o 
  10   6   3     8342.53     8068.62    196.90 o 
  12   6   3     7059.74     6786.42    215.83 o 
  14   6   3     5016.50     4933.68    181.48 o 
  16   6   3      231.43      250.20     57.35 o 
  18   6   3     1377.63     1549.90    115.36 o 
  20   6   3     2639.99     2763.44    143.51 o 
  22   6   3     1527.38     1538.74    113.93 o 
  24   6   3      871.11      986.44    113.56 o 
  26   6   3      700.40      837.36    115.98 o 
 -25   7   3      713.08      728.45     95.00 o 
 -23   7   3      966.60     1022.14    114.58 o 
 -21   7   3     1532.74     1416.33    123.43 o 
 -19   7   3     1303.91     1371.91    199.50 o 
 -17   7   3      204.55      289.50     64.29 o 
 -15   7   3     3305.17     3069.96    154.66 o 
 -13   7   3     3514.80     3359.92    160.63 o 
 -11   7   3     3882.57     3735.64    146.59 o 
  -9   7   3     4241.75     4063.88    150.85 o 
  -7   7   3     1619.88     1426.94     94.64 o 
  -5   7   3     7629.02     6964.96    244.77 o 
  -3   7   3    10492.52    10469.68    246.65 o 
  -1   7   3     1029.59      978.94     80.88 o 
   1   7   3     6200.98     6024.15    196.17 o 
   3   7   3    15521.87    15295.83    301.36 o 
   5   7   3     3031.84     3025.61    164.76 o 
   7   7   3     3698.79     3767.95    126.96 o 
   9   7   3     2541.41     2742.38    129.73 o 
  11   7   3     6588.10     6364.87    224.12 o 
  13   7   3     5058.18     4360.05    190.67 o 
  15   7   3      975.78      901.40     96.24 o 
  17   7   3     1041.78     1113.40    111.98 o 
  19   7   3     1866.77     1728.28    124.10 o 
  21   7   3     2352.14     2316.92    139.53 o 
  23   7   3      596.53      590.61     87.41 o 
  25   7   3      629.71      805.21    140.13 o 
 -24   8   3      299.82      347.49     75.10 o 
 -22   8   3      589.05      569.68     91.07 o 
 -20   8   3      669.04      537.78     84.13 o 
 -18   8   3       55.51        7.31     42.46 o 
 -16   8   3      631.10      534.30     79.75 o 
 -14   8   3     2235.59     2065.18    185.46 o 
 -12   8   3     2820.84     2676.92    128.16 o 
 -10   8   3     3351.47     3142.24    175.34 o 
  -8   8   3      657.88      584.45     69.73 o 
  -6   8   3      413.92      428.57     61.53 o 
  -4   8   3     1881.05     1847.13    126.54 o 
  -2   8   3     3083.79     2980.20    142.00 o 
   0   8   3     2532.24     2583.91    172.97 o 
   2   8   3     5460.91     5382.19    198.48 o 
   4   8   3     2952.79     3129.66    122.54 o 
   6   8   3      404.73      354.35     52.76 o 
   8   8   3     2280.54     2649.58    110.68 o 
  10   8   3      683.50      816.01     69.69 o 
  12   8   3     1351.90     1544.79    114.96 o 
  14   8   3     3919.59     3854.12    189.44 o 
  16   8   3      533.90      611.09     84.04 o 
  18   8   3      381.61      425.44     89.64 o 
  20   8   3     1101.12     1073.38    108.96 o 
  22   8   3      353.07      483.36     92.66 o 
  24   8   3      429.54      588.59    139.29 o 
 -23   9   3       58.68      -16.99     52.51 o 
 -21   9   3      685.36      791.40     99.52 o 
 -19   9   3      228.70      242.23     77.93 o 
 -17   9   3      432.98      339.98     74.79 o 
 -15   9   3      622.08      641.55     87.19 o 
 -13   9   3       27.09       -5.05     39.06 o 
 -11   9   3        3.83      -15.37     35.32 o 
  -9   9   3     1803.55     1910.48    113.67 o 
  -7   9   3      770.10      812.86     93.08 o 
  -5   9   3      139.29       65.59     53.02 o 
  -3   9   3     1054.24     1134.60    101.43 o 
  -1   9   3      449.92      497.86     73.62 o 
   1   9   3      768.91      791.48     93.77 o 
   3   9   3        8.58       19.34     41.33 o 
   5   9   3        4.55       48.73     42.27 o 
   7   9   3     1265.70     1286.44    100.16 o 
   9   9   3     2272.74     2409.48    113.78 o 
  11   9   3       97.59      124.18     54.21 o 
  13   9   3      300.62      340.95     66.93 o 
  15   9   3      230.40      312.28     64.52 o 
  17   9   3       10.44       52.82     50.89 o 
  19   9   3      529.67      606.57     87.66 o 
  21   9   3      136.35      296.13     72.44 o 
  23   9   3      216.98      194.08     75.34 o 
 -20  10   3      264.04      288.70     67.43 o 
 -18  10   3      176.17      196.87     59.26 o 
 -16  10   3      267.53      254.72     79.33 o 
 -14  10   3      320.51      377.10     88.77 o 
 -12  10   3       84.88       33.28     80.20 o 
 -10  10   3     1697.45     1330.25    123.01 o 
  -8  10   3      603.62      593.89     85.50 o 
  -6  10   3       65.05       88.21     45.65 o 
  -4  10   3     1231.74     1227.03    113.36 o 
  -2  10   3     1474.88     1204.70    119.77 o 
   0  10   3      492.46      475.17     73.51 o 
   2  10   3      878.99      859.60     96.96 o 
   4  10   3       92.69       87.39     51.11 o 
   6  10   3      531.50      521.89     78.57 o 
   8  10   3      958.76     1121.90    117.22 o 
  10  10   3      175.98      100.60     77.48 o 
  12  10   3      375.04      448.89     81.66 o 
  14  10   3      520.84      569.57     86.84 o 
  16  10   3      334.75      557.06     99.67 o 
  18  10   3      161.79      121.84     70.48 o 
  20  10   3       76.00      -52.51    105.02 o 
 -19  11   3        3.07       22.26     52.07 o 
 -17  11   3       64.41       40.01     64.54 o 
 -15  11   3      540.72      509.30     93.11 o 
 -13  11   3      139.82       77.19     57.70 o 
 -11  11   3      234.81       48.12    141.09 o 
  -9  11   3      340.94      289.32     70.14 o 
  -7  11   3      376.77      434.90     76.77 o 
  -5  11   3      321.62      394.80     78.49 o 
  -3  11   3       55.07      115.35     56.32 o 
  -1  11   3      342.81      393.76     73.98 o 
   1  11   3      706.31      796.12     94.28 o 
   3  11   3     1544.97     1641.49    145.20 o 
   5  11   3      105.94      175.37     62.42 o 
   7  11   3      241.09      245.47     71.30 o 
   9  11   3      456.12      580.47    161.11 o 
  11  11   3       11.56       -5.95     61.36 o 
  13  11   3      328.47      315.60    115.07 o 
  15  11   3      347.13      343.63    178.08 o 
  17  11   3      137.68      191.26    113.60 o 
  19  11   3      155.45      149.53     80.95 o 
 -16  12   3       25.12      -18.69     66.39 o 
 -14  12   3        1.86       16.62     55.32 o 
 -12  12   3       14.76      -26.41     52.82 o 
 -10  12   3       19.98        8.70     52.19 o 
  -8  12   3       93.12      219.64     66.51 o 
  -6  12   3       32.65       67.69     57.20 o 
  -4  12   3       24.62      -23.88     47.76 o 
  -2  12   3        5.12       -9.78     48.61 o 
   0  12   3        0.16      -10.53     50.76 o 
   2  12   3        0.40      -31.12     62.24 o 
   4  12   3       17.67        1.32     57.29 o 
   6  12   3       47.34      152.34     67.50 o 
   8  12   3      113.61      246.99    165.18 o 
  10  12   3       11.87        7.48     83.23 o 
  12  12   3        9.85      171.92     88.09 o 
  14  12   3       31.74       13.35     74.81 o 
  16  12   3        0.33       89.82     97.82 o 
 -13  13   3       44.30      109.27     64.91 o 
 -11  13   3       28.69      135.51     70.61 o 
  -9  13   3        4.21      104.87     67.66 o 
  -7  13   3      120.83       53.21     66.93 o 
  -5  13   3       67.47      -27.53     55.07 o 
  -3  13   3        4.92       17.30     51.76 o 
  -1  13   3       25.40      152.35     59.87 o 
   1  13   3       14.77      -26.73     53.46 o 
   3  13   3       75.58      -10.26     89.97 o 
   5  13   3       28.48      -15.21     71.82 o 
   7  13   3       24.77      -38.60     77.21 o 
   9  13   3       21.35       43.51     85.39 o 
  11  13   3        0.05      -41.64     83.28 o 
  13  13   3       41.98      159.12     77.24 o 
  -8  14   3       32.00      -54.89    109.77 o 
  -6  14   3        0.17       38.55     67.69 o 
  -4  14   3      139.17      186.22     65.24 o 
  -2  14   3      123.79       44.74     61.64 o 
   0  14   3      103.07       23.33    101.09 o 
   2  14   3       54.65      -19.46     59.67 o 
   4  14   3       13.76      -39.40     78.80 o 
   6  14   3       96.25       47.93    140.64 o 
   8  14   3        5.36      -44.23     88.47 o 
 -28   0   4      334.89      364.12    130.76 o 
 -26   0   4     1053.89     1570.28    285.99 o 
 -24   0   4     1837.92     1858.22    225.12 o 
 -22   0   4     1428.63     1368.81    203.14 o 
 -20   0   4       22.59      116.79     94.34 o 
 -18   0   4     3826.83     4208.61    191.21 o 
 -16   0   4     1926.20     1742.15    138.50 o 
 -14   0   4       97.86      173.31     60.87 o 
 -12   0   4    17235.57    16204.94    445.69 o 
 -10   0   4     9501.88     8539.30    289.09 o 
  -8   0   4     9288.73     9637.16    295.79 o 
  -6   0   4      175.43      274.28     81.12 o 
  -4   0   4      592.45      650.18    136.61 o 
  -2   0   4    16652.61    16583.61    409.97 o 
   0   0   4    19913.71    19418.83    455.35 o 
   2   0   4     3535.47     3147.19    193.36 o 
   4   0   4     9424.24     8779.55    362.78 o 
   6   0   4     8890.19     8588.20    261.89 o 
   8   0   4      518.79      382.82     78.97 o 
  10   0   4    13594.35    12929.00    356.82 o 
  12   0   4      877.57      718.10     91.55 o 
  14   0   4     3500.82     3850.83    397.30 o 
  16   0   4     5797.61     5947.23    232.66 o 
  18   0   4     3537.36     2939.20    459.72 o 
  20   0   4      612.33      636.60    118.33 o 
  22   0   4      906.64      946.37    153.31 o 
  24   0   4     2520.03     2455.89    262.33 o 
  26   0   4      358.31      374.44    155.82 o 
 -27   1   4      145.33      203.05     87.22 o 
 -25   1   4      993.67     1046.90    160.99 o 
 -23   1   4     1297.39     1390.96    157.67 o 
 -21   1   4      359.69      190.33     85.03 o 
 -19   1   4     2343.27     2506.06    124.50 o 
 -17   1   4     2293.52     2366.83    108.93 o 
 -15   1   4     1899.64     1842.70     93.17 o 
 -13   1   4     1214.18     1456.81     91.44 o 
 -11   1   4     3173.59     3004.15    117.80 o 
  -9   1   4     3494.94     3331.97    132.92 o 
  -7   1   4     9989.73     9294.82    201.16 o 
  -5   1   4     2760.36     2716.85     99.05 o 
  -3   1   4      158.79      144.75     35.78 o 
  -1   1   4    25288.25    23169.21    415.54 o 
   1   1   4     6448.82     6599.33    152.47 o 
   3   1   4      415.76      414.98     48.35 o 
   5   1   4     1383.13     1302.86     73.57 o 
   7   1   4     6852.97     6641.42    157.79 o 
   9   1   4     7049.97     6865.45    183.42 o 
  11   1   4     5734.09     5376.61    148.74 o 
  13   1   4     1252.87     1173.49     77.56 o 
  15   1   4     1825.21     1878.76     95.07 o 
  17   1   4     3552.19     3647.19    139.43 o 
  19   1   4      126.18      160.42     51.48 o 
  21   1   4     2068.74     1849.43    119.71 o 
  23   1   4     1850.10     2047.83    147.46 o 
  25   1   4      590.28      531.39     99.83 o 
  27   1   4      563.08      553.20    115.65 o 
 -26   2   4      191.15      309.57    101.63 o 
 -24   2   4     1149.76     1387.37    162.72 o 
 -22   2   4      559.22      586.56    106.73 o 
 -20   2   4     1000.73      980.76     95.32 o 
 -18   2   4     1289.85     1189.92     88.89 o 
 -16   2   4      790.89      840.08     95.11 o 
 -14   2   4     4814.75     4385.72    137.53 o 
 -12   2   4     3141.68     3087.70    135.24 o 
 -10   2   4     1408.20     1544.97     94.38 o 
  -8   2   4     1317.00     1314.12     79.88 o 
  -6   2   4    10038.39     9754.28    221.67 o 
  -4   2   4     2125.57     2025.55    142.74 o 
  -2   2   4     5212.25     5044.69    129.77 o 
   0   2   4    16224.74    15389.78    309.01 o 
   2   2   4     2846.36     2831.04    169.76 o 
   4   2   4     2521.01     2475.59    105.42 o 
   6   2   4     2942.71     2725.12     94.86 o 
   8   2   4     3219.43     3152.56    107.42 o 
  10   2   4     4482.18     4121.98    127.35 o 
  12   2   4     6279.67     6347.02    165.46 o 
  14   2   4     1793.14     2002.44     95.96 o 
  16   2   4     1669.27     1612.37     99.66 o 
  18   2   4      164.92      139.93     48.55 o 
  20   2   4      668.28      751.81     96.30 o 
  22   2   4     2584.50     2280.76    150.09 o 
  24   2   4      453.54      445.84     82.48 o 
  26   2   4      409.15      383.80     83.01 o 
 -27   3   4      193.28      217.13     80.73 o 
 -25   3   4      529.45      563.78    119.70 o 
 -23   3   4     1156.51     1312.25    179.76 o 
 -21   3   4      549.65      329.46     68.88 o 
 -19   3   4      107.91       71.70     46.04 o 
 -17   3   4     2546.56     2655.74    123.91 o 
 -15   3   4      210.40      194.11     45.19 o 
 -13   3   4     3851.36     3661.76    179.73 o 
 -11   3   4     6011.60     5915.58    178.34 o 
  -9   3   4     3748.51     3623.35    122.20 o 
  -7   3   4     3522.28     3415.64    114.22 o 
  -5   3   4      983.80     1024.53     68.02 o 
  -3   3   4     7916.07     7742.46    168.84 o 
  -1   3   4     4095.72     3872.27    132.95 o 
   1   3   4     6564.03     6080.99    171.18 o 
   3   3   4     7760.81     7907.64    200.85 o 
   5   3   4     9448.80     9312.34    224.96 o 
   7   3   4      208.66      168.21     41.48 o 
   9   3   4     3590.55     3587.70    132.62 o 
  11   3   4     5674.66     5587.68    169.77 o 
  13   3   4     1250.54     1321.24     90.82 o 
  15   3   4     1400.78     1337.11    101.59 o 
  17   3   4     1334.80     1186.27    101.99 o 
  19   3   4     2639.36     2458.03    131.56 o 
  21   3   4      201.37      221.60     61.95 o 
  23   3   4      666.64      842.69    164.89 o 
  25   3   4      395.02      373.34     82.18 o 
 -26   4   4      101.19      226.51     86.71 o 
 -24   4   4      108.68      194.79     90.73 o 
 -22   4   4      306.70      252.18     75.03 o 
 -20   4   4      874.11     1087.50    104.10 o 
 -18   4   4      262.38      192.94     55.23 o 
 -16   4   4      296.75      390.26     60.40 o 
 -14   4   4      475.51      465.01     63.48 o 
 -12   4   4     1134.83     1125.97     86.39 o 
 -10   4   4     1907.39     1775.85     96.71 o 
  -8   4   4      951.29      897.76     73.40 o 
  -6   4   4     1148.80     1125.97     64.39 o 
  -4   4   4      739.26      826.88     62.27 o 
  -2   4   4     1676.28     1751.26    112.84 o 
   0   4   4     1304.53     1251.23     95.80 o 
   2   4   4     2026.91     2086.66    100.16 o 
   4   4   4      505.26      415.31     57.35 o 
   6   4   4     1289.71     1336.97     88.09 o 
   8   4   4     1938.66     1931.68    104.07 o 
  10   4   4     1124.71     1079.97     84.80 o 
  12   4   4     1295.29     1240.36     87.60 o 
  14   4   4       32.50      -16.34     32.67 o 
  16   4   4      796.18      795.95     88.55 o 
  18   4   4      884.75      875.26     92.94 o 
  20   4   4      398.92      382.53     71.62 o 
  22   4   4      227.92      294.37     73.24 o 
  24   4   4      154.26      185.63     64.29 o 
  26   4   4      307.56      271.20     75.22 o 
 -25   5   4        0.66      -33.01     66.03 o 
 -23   5   4        0.91       52.98     49.32 o 
 -21   5   4      140.59      108.37     59.60 o 
 -19   5   4      385.04      293.75     67.74 o 
 -17   5   4      193.90      159.62     54.34 o 
 -15   5   4      337.06      345.30     62.18 o 
 -13   5   4      768.89      772.88     77.76 o 
 -11   5   4        0.38      -14.66     29.32 o 
  -9   5   4        9.04       22.22     34.60 o 
  -7   5   4      119.80      177.00     45.58 o 
  -5   5   4     1310.46     1205.87     97.20 o 
  -3   5   4       47.18       32.75     39.72 o 
  -1   5   4      295.72      250.64     43.85 o 
   1   5   4      690.19      653.83     60.37 o 
   3   5   4       76.18       49.54     36.47 o 
   5   5   4       17.43       43.53     34.43 o 
   7   5   4      254.10      213.88     73.06 o 
   9   5   4       20.89       27.03     34.78 o 
  11   5   4      132.39      205.04     48.52 o 
  13   5   4     1027.82      911.80     97.41 o 
  15   5   4       83.57       37.34     41.18 o 
  17   5   4        7.71      -13.89     39.92 o 
  19   5   4        1.29      -20.35     40.70 o 
  21   5   4      203.37      314.75     63.96 o 
  23   5   4       43.15       73.14     54.80 o 
  25   5   4       46.20       87.66     78.47 o 
 -24   6   4        7.48       19.82     54.32 o 
 -22   6   4       29.67       40.40     48.91 o 
 -20   6   4       90.62      -26.98     56.62 o 
 -18   6   4        0.60      -20.06     40.13 o 
 -16   6   4      169.24      176.33     56.08 o 
 -14   6   4      141.00      154.18     52.61 o 
 -12   6   4       59.15       51.91     45.21 o 
 -10   6   4      114.20       73.45     40.22 o 
  -8   6   4       17.81       20.09     36.73 o 
  -6   6   4       58.61       45.02     32.76 o 
  -4   6   4       65.15       24.80     37.61 o 
  -2   6   4       62.11      102.72     43.08 o 
   0   6   4     1215.81      970.74     88.51 o 
   2   6   4       66.18       63.43     35.68 o 
   4   6   4      335.85      314.82     47.99 o 
   6   6   4      159.40       77.58     37.99 o 
   8   6   4       11.53       48.47     34.66 o 
  10   6   4       12.75       -6.33     32.39 o 
  12   6   4        6.48      -17.54     35.09 o 
  14   6   4        4.92      -17.25     34.49 o 
  16   6   4      239.41      284.47     62.42 o 
  18   6   4       88.17       71.07     51.83 o 
  20   6   4       35.50      -30.30     60.60 o 
  22   6   4       23.05       16.97     82.94 o 
  24   6   4       29.73      -25.30     50.60 o 
 -23   7   4        9.87      -18.18     52.03 o 
 -21   7   4        4.35        8.86     51.81 o 
 -19   7   4      261.79      431.86     79.07 o 
 -17   7   4       55.30       11.04     42.84 o 
 -15   7   4        6.70      -19.56     39.12 o 
 -13   7   4       13.40      -12.30     70.43 o 
 -11   7   4       21.05      -27.40     63.58 o 
  -9   7   4        0.55      -15.77     31.53 o 
  -7   7   4      362.81      458.97     79.90 o 
  -5   7   4      359.22      423.43     73.41 o 
  -3   7   4       17.94        7.63     42.19 o 
  -1   7   4      691.63      683.17     81.79 o 
   1   7   4       31.37       24.80     39.84 o 
   3   7   4        6.15       -3.16     37.69 o 
   5   7   4       41.84       35.16     39.50 o 
   7   7   4        8.12       56.34     32.26 o 
   9   7   4      973.42      929.31     81.64 o 
  11   7   4      168.21      133.32     50.21 o 
  13   7   4       19.37       58.23     43.79 o 
  15   7   4       12.72      -20.09     40.18 o 
  17   7   4        9.91       30.91     70.75 o 
  19   7   4       21.17       23.87     48.27 o 
  21   7   4       33.75       43.36     52.28 o 
  23   7   4       13.80       64.34     53.24 o 
 -22   8   4      153.86       91.37     67.59 o 
 -20   8   4        0.35      -26.72     53.43 o 
 -18   8   4        0.29      -44.15     88.29 o 
 -16   8   4       64.50      106.99     76.80 o 
 -14   8   4        8.21       42.57     52.41 o 
 -12   8   4      738.13      746.70     98.68 o 
 -10   8   4       69.14       13.71     41.38 o 
  -8   8   4       21.65      -18.24     36.47 o 
  -6   8   4        1.69       14.77     42.01 o 
  -4   8   4       64.54       36.64     45.34 o 
  -2   8   4      255.27      254.11     59.39 o 
   0   8   4      132.11       80.03     45.99 o 
   2   8   4      615.99      572.57     76.58 o 
   4   8   4      855.75      878.79     93.03 o 
   6   8   4        2.31        4.98     36.99 o 
   8   8   4      142.32       69.02     41.73 o 
  10   8   4      305.88      357.61     69.45 o 
  12   8   4      369.55      274.35     65.28 o 
  14   8   4       15.10       -0.44     43.27 o 
  16   8   4        8.04      -21.05     42.10 o 
  18   8   4      140.19       68.65     93.11 o 
  20   8   4      160.87      264.66     64.35 o 
  22   8   4       13.96       20.85     76.71 o 
 -21   9   4      180.31      329.05     95.87 o 
 -19   9   4       80.70       53.98     72.44 o 
 -17   9   4       14.25      -22.75     45.49 o 
 -15   9   4      488.65      453.57    128.94 o 
 -13   9   4      680.03      582.50     95.41 o 
 -11   9   4      298.06      343.59     69.32 o 
  -9   9   4      990.02      752.29     95.59 o 
  -7   9   4      259.09      185.28     54.77 o 
  -5   9   4      201.98      153.91     78.86 o 
  -3   9   4      222.99      225.50    109.79 o 
  -1   9   4      498.37      448.03     75.54 o 
   1   9   4     2434.25     2302.36    139.09 o 
   3   9   4      391.83      381.07     70.05 o 
   5   9   4      311.25      448.17    100.09 o 
   7   9   4      344.15      313.01     65.22 o 
   9   9   4      404.10      505.34     78.41 o 
  11   9   4      666.70      622.21    111.74 o 
  13   9   4      334.07      397.28     76.75 o 
  15   9   4      309.99      361.13     76.75 o 
  17   9   4      217.74      172.72     59.17 o 
  19   9   4      264.72      204.79     68.19 o 
  21   9   4      235.17      274.15     76.40 o 
 -18  10   4      584.21      545.55     97.28 o 
 -16  10   4      303.77      236.87    123.76 o 
 -14  10   4      415.14      303.34     78.11 o 
 -12  10   4      238.73      326.45     75.25 o 
 -10  10   4     1106.15     1306.21    230.98 o 
  -8  10   4      997.20      849.23     99.45 o 
  -6  10   4      962.37     1220.49    119.71 o 
  -4  10   4      662.14      826.90     98.71 o 
  -2  10   4     2123.89     2014.25    153.29 o 
   0  10   4     2494.15     2560.78    146.20 o 
   2  10   4      511.56      731.78     93.37 o 
   4  10   4      121.29       87.78     51.73 o 
   6  10   4      523.37      539.93    118.18 o 
   8  10   4     3255.96     3438.14    165.02 o 
  10  10   4      972.22     1134.47    147.43 o 
  12  10   4      634.46     1050.00    144.60 o 
  14  10   4      535.63      487.23    105.98 o 
  16  10   4      264.30      270.97     94.61 o 
  18  10   4      308.85      387.21     82.22 o 
 -17  11   4      339.84      409.75     87.02 o 
 -15  11   4      165.71       53.45     66.96 o 
 -13  11   4      305.80      228.03     74.53 o 
 -11  11   4     1147.52     1001.82    135.94 o 
  -9  11   4      887.71     1017.49    111.22 o 
  -7  11   4      137.02      219.75     86.94 o 
  -5  11   4       11.42       69.30     60.73 o 
  -3  11   4     1142.73     1245.74    122.20 o 
  -1  11   4     1195.97     1322.80    120.56 o 
   1  11   4      938.46      945.94    107.21 o 
   3  11   4      704.36      891.78    190.33 o 
   5  11   4      184.87      149.53     62.76 o 
   7  11   4      449.67      315.30     99.66 o 
   9  11   4      509.70      753.12    125.65 o 
  11  11   4      415.05      381.11    104.57 o 
  13  11   4      426.06      479.02    110.34 o 
  15  11   4      378.37      584.13    122.55 o 
 -14  12   4      292.30      404.02     81.93 o 
 -12  12   4       45.04       27.92     59.34 o 
 -10  12   4      447.63      444.44     90.07 o 
  -8  12   4      889.91      804.35    104.57 o 
  -6  12   4      131.12      102.47     77.45 o 
  -4  12   4      152.08      161.15     66.57 o 
  -2  12   4      138.94       47.62     70.07 o 
   0  12   4      895.65      927.56    107.71 o 
   2  12   4      652.32      710.77     99.53 o 
   4  12   4       68.82      102.52     62.49 o 
   6  12   4      459.01      377.49     99.39 o 
   8  12   4      446.28      527.75    116.47 o 
  10  12   4      295.77      334.54    147.86 o 
  12  12   4      152.66       57.84    112.68 o 
  -9  13   4      187.64      148.46     74.03 o 
  -7  13   4      185.06      132.76     77.42 o 
  -5  13   4      249.64      209.98     71.79 o 
  -3  13   4      273.11      252.64     72.40 o 
  -1  13   4      725.70      924.00    113.75 o 
   1  13   4      355.28      377.34    116.69 o 
   3  13   4      173.92      192.90     75.39 o 
   5  13   4      121.20      401.47    117.60 o 
   7  13   4      368.57      386.09    156.94 o 
   9  13   4      292.47      265.38    303.01 o 
 -25   1   5       52.67      -11.64    184.20 o 
 -23   1   5        4.35       23.84     70.77 o 
 -21   1   5       15.00      -17.62    118.22 o 
 -19   1   5      245.20      217.16     56.76 o 
 -17   1   5      246.00      226.47     50.15 o 
 -15   1   5       44.44       29.91     41.12 o 
 -13   1   5      330.62      291.31     55.21 o 
 -11   1   5      990.95     1066.02     82.60 o 
  -9   1   5      173.86      190.21     48.09 o 
  -7   1   5      134.26       76.12     37.97 o 
  -5   1   5       47.16       11.81     37.70 o 
  -3   1   5      588.32      619.35     63.02 o 
  -1   1   5      165.09      138.20     47.46 o 
   1   1   5      264.70      372.01     64.55 o 
   3   1   5        3.00       -4.03     36.38 o 
   5   1   5       45.07       70.10     41.38 o 
   7   1   5       92.05       65.90     40.04 o 
   9   1   5        0.68      -15.04     30.08 o 
  11   1   5      146.81       78.17     36.25 o 
  13   1   5      242.56      286.05     79.72 o 
  15   1   5      239.14      296.12     58.19 o 
  17   1   5      324.07      354.36     66.89 o 
  19   1   5      113.94       73.25     81.15 o 
  21   1   5       36.97      169.37     69.21 o 
  23   1   5       12.96       13.33     54.47 o 
  25   1   5        1.03      -25.45     50.91 o 
 -24   2   5      222.78      255.75     92.44 o 
 -22   2   5      190.33      214.12    109.68 o 
 -20   2   5       28.86       87.77     50.66 o 
 -18   2   5      874.19      840.35     97.30 o 
 -16   2   5      848.22      838.96     82.37 o 
 -14   2   5       44.95      126.73     40.74 o 
 -12   2   5      226.08      310.56     57.95 o 
 -10   2   5      373.10      312.09     50.38 o 
  -8   2   5     1914.21     1964.88     97.91 o 
  -6   2   5      347.64      370.68     56.08 o 
  -4   2   5      292.83      315.71     58.88 o 
  -2   2   5     4751.16     4646.36    156.12 o 
   0   2   5     1518.93     1608.43    105.33 o 
   2   2   5       25.57       18.21     37.68 o 
   4   2   5      529.29      499.22     61.71 o 
   6   2   5      630.46      670.55     70.23 o 
   8   2   5     1172.95     1284.08     94.01 o 
  10   2   5      891.11      878.66     79.74 o 
  12   2   5      403.84      359.62     52.74 o 
  14   2   5      830.16      934.95     84.71 o 
  16   2   5       66.65      -12.10     56.56 o 
  18   2   5       44.85       -9.88     47.36 o 
  20   2   5      105.00      101.44     62.43 o 
  22   2   5      398.72      328.37     85.59 o 
  24   2   5      224.69      239.26    123.02 o 
 -25   3   5      331.81      203.07     86.40 o 
 -23   3   5      602.87      723.04    120.15 o 
 -21   3   5      319.86      372.89     77.19 o 
 -19   3   5       18.49       18.16     46.13 o 
 -17   3   5      622.31      587.82     75.00 o 
 -15   3   5     1016.90     1025.43    103.15 o 
 -13   3   5     2149.41     2022.79    111.27 o 
 -11   3   5     1525.19     1602.10    138.75 o 
  -9   3   5      141.70      167.49     75.68 o 
  -7   3   5     1567.54     1470.97    132.62 o 
  -5   3   5      561.34      743.73     76.24 o 
  -3   3   5     4102.04     3675.46    229.49 o 
  -1   3   5     1963.87     1863.14    134.28 o 
   1   3   5     2018.58     2154.89    108.32 o 
   3   3   5     3261.91     3254.00    129.03 o 
   5   3   5     1798.83     1829.33    104.85 o 
   7   3   5      385.19      446.26     59.98 o 
   9   3   5      334.49      310.43     50.86 o 
  11   3   5     4256.60     4208.37    175.27 o 
  13   3   5     1890.42     1842.77    107.22 o 
  15   3   5     1274.89     1424.14    136.07 o 
  17   3   5       64.88       72.48     50.40 o 
  19   3   5      187.74      382.19     71.37 o 
  21   3   5     1107.57     1219.86    174.48 o 
  23   3   5      489.28      555.17    109.28 o 
 -24   4   5      370.22      609.29    226.34 o 
 -22   4   5      403.68      402.70     77.69 o 
 -20   4   5      742.30      705.86     93.05 o 
 -18   4   5      363.88      246.17     56.98 o 
 -16   4   5        8.08      -20.60     41.19 o 
 -14   4   5     1496.05     1347.58    113.76 o 
 -12   4   5     1265.03     1214.52    112.21 o 
 -10   4   5     2082.23     1968.31    127.17 o 
  -8   4   5      638.25      625.40     72.48 o 
  -6   4   5     2549.90     2435.51    142.92 o 
  -4   4   5     1821.18     1767.13    239.10 o 
  -2   4   5      114.08      100.53     38.25 o 
   0   4   5     3799.85     3401.62    137.98 o 
   2   4   5     1991.53     2091.77    103.69 o 
   4   4   5     2822.98     2521.16    174.86 o 
   6   4   5      978.65     1096.11     86.78 o 
   8   4   5     1743.72     1914.24    107.66 o 
  10   4   5     2586.85     2512.88    136.88 o 
  12   4   5      831.62      984.01     85.44 o 
  14   4   5      700.73      778.21    103.13 o 
  16   4   5     1038.68     1015.64    101.54 o 
  18   4   5      592.24      524.70     82.22 o 
  20   4   5      751.09      907.05    102.55 o 
  22   4   5     1127.12     1321.83    144.08 o 
  24   4   5      158.27      231.68     67.75 o 
 -23   5   5      490.46      655.88    163.90 o 
 -21   5   5      803.01      657.50    112.10 o 
 -19   5   5      342.14      328.34     85.02 o 
 -17   5   5      102.41      104.60     71.14 o 
 -15   5   5      400.85      355.37     73.20 o 
 -13   5   5     2137.08     1987.48    191.50 o 
 -11   5   5     2273.98     2052.23    133.52 o 
  -9   5   5      829.71      665.86     88.31 o 
  -7   5   5      538.95      721.97    130.43 o 
  -5   5   5      820.94      771.31     88.47 o 
  -3   5   5     2700.69     2718.06    143.41 o 
  -1   5   5     2765.62     2551.14    138.44 o 
   1   5   5      948.87      885.01    102.31 o 
   3   5   5     2794.28     2826.57    122.10 o 
   5   5   5     1204.42     1231.12     94.59 o 
   7   5   5      905.48     1139.71     96.66 o 
   9   5   5     1408.17     1581.62    100.66 o 
  11   5   5     1402.20     1606.01    104.80 o 
  13   5   5     2360.75     2423.56    133.32 o 
  15   5   5      431.82      400.51     71.68 o 
  17   5   5      278.02      248.84     62.00 o 
  19   5   5      816.37      909.45    103.17 o 
  21   5   5      667.82      921.17    102.99 o 
  23   5   5      283.09      373.85     86.44 o 
 -22   6   5      746.85      682.21    113.92 o 
 -20   6   5      565.45      665.92    106.89 o 
 -18   6   5      131.13      166.81     72.82 o 
 -16   6   5     1015.71     1021.48    128.46 o 
 -14   6   5      857.25      994.66    111.83 o 
 -12   6   5     1895.84     2198.78    144.49 o 
 -10   6   5      686.18      672.28    108.88 o 
  -8   6   5      819.91      891.32     98.29 o 
  -6   6   5      335.25      287.91     68.15 o 
  -4   6   5     2948.43     2794.83    143.66 o 
  -2   6   5     3325.08     3259.84    170.17 o 
   0   6   5      589.36      617.72     80.77 o 
   2   6   5     3404.79     3269.01    155.86 o 
   4   6   5      519.82      522.00     63.36 o 
   6   6   5      732.25      710.01     85.46 o 
   8   6   5      301.35      328.11     72.88 o 
  10   6   5     2143.89     2077.50    114.45 o 
  12   6   5     2676.21     2839.47    328.89 o 
  14   6   5      838.21     1271.66    152.01 o 
  16   6   5      116.56       83.51     54.51 o 
  18   6   5      208.91      255.50     66.24 o 
  20   6   5     1020.96     1199.26    147.73 o 
  22   6   5      184.24      168.95     79.95 o 
 -21   7   5      750.05      887.21    135.71 o 
 -19   7   5      469.50      376.78     91.73 o 
 -17   7   5       42.84       46.62     58.96 o 
 -15   7   5     1227.61     1183.44    137.94 o 
 -13   7   5     1327.79     1352.77    120.29 o 
 -11   7   5      963.10     1089.04    149.14 o 
  -9   7   5     1306.77     1454.05    116.33 o 
  -7   7   5      366.07      460.32     95.45 o 
  -5   7   5     4806.42     4764.75    267.78 o 
  -3   7   5      893.27      999.21    134.24 o 
  -1   7   5      285.25      186.57     57.81 o 
   1   7   5     2830.08     2776.60    147.32 o 
   3   7   5     2725.22     2723.45    142.11 o 
   5   7   5     1029.75     1103.69    100.41 o 
   7   7   5      479.98      625.81     82.89 o 
   9   7   5     1895.78     1947.38    104.40 o 
  11   7   5     1242.01     1182.82    108.65 o 
  13   7   5     1383.03     1522.25    118.46 o 
  15   7   5      258.60      272.29     63.23 o 
  17   7   5      221.45      270.54     72.54 o 
  19   7   5      700.75      829.67     98.87 o 
  21   7   5      704.39      868.45    104.32 o 
 -20   8   5      206.16      142.37     69.13 o 
 -18   8   5        6.21      -32.79     65.59 o 
 -16   8   5      232.80      242.89     90.14 o 
 -14   8   5      985.41     1134.29    137.43 o 
 -12   8   5     1005.37     1173.84    119.45 o 
 -10   8   5     1326.34     1203.64    118.55 o 
  -8   8   5      490.13      606.92     88.29 o 
  -6   8   5      396.61      386.27     76.97 o 
  -4   8   5      811.75      837.81    101.56 o 
  -2   8   5     1022.38      988.48    105.35 o 
   0   8   5      755.44      897.47    101.99 o 
   2   8   5     2553.83     2556.77    222.84 o 
   4   8   5     1326.52     1370.26    115.35 o 
   6   8   5      390.21      468.89     89.20 o 
   8   8   5     1120.08      984.58     96.70 o 
  10   8   5      121.90      248.67     85.51 o 
  12   8   5     1285.90     1445.22    208.39 o 
  14   8   5     1110.55     1210.75    165.67 o 
  16   8   5       81.59       86.18     56.62 o 
  18   8   5      403.79      399.17    102.84 o 
 -17   9   5      451.96      560.85    100.11 o 
 -15   9   5      224.42       73.64    105.16 o 
 -13   9   5        6.90      111.82     62.07 o 
 -11   9   5      201.96      182.04     65.06 o 
  -9   9   5      828.19     1032.83    116.35 o 
  -7   9   5      103.95       58.61     54.56 o 
  -5   9   5        3.99      -22.48     44.97 o 
  -3   9   5     1652.33     1645.68    176.29 o 
  -1   9   5      551.84      566.34     83.04 o 
   1   9   5      474.31      495.64     82.88 o 
   3   9   5        1.82      -14.97     46.27 o 
   5   9   5       16.97      -22.00     48.83 o 
   7   9   5     1243.13     1300.11    156.67 o 
   9   9   5      524.03      551.08    113.99 o 
  11   9   5      235.21      383.44    103.60 o 
  13   9   5      321.59      364.29     99.82 o 
  15   9   5      275.50      333.13    159.46 o 
  17   9   5       32.76       78.04    130.60 o 
 -16  10   5       71.00       20.74     78.13 o 
 -14  10   5      151.59      150.80     55.12 o 
 -12  10   5       55.63      -29.84     59.68 o 
 -10  10   5      535.06      476.68     91.37 o 
  -8  10   5        7.72      -26.07     52.19 o 
  -6  10   5        8.55       89.19     55.08 o 
  -4  10   5      558.76      576.64     89.16 o 
  -2  10   5       81.36       84.12     52.47 o 
   0  10   5      389.95      362.50     74.88 o 
   2  10   5      307.46      421.00     82.32 o 
   4  10   5       57.06       32.14     55.71 o 
   6  10   5       88.44        0.89     55.83 o 
   8  10   5      373.96      461.78    105.77 o 
  10  10   5      104.93       56.83     78.67 o 
  12  10   5       76.92      240.93     89.70 o 
  14  10   5      304.93      391.96    102.95 o 
 -13  11   5        9.78       18.21     64.47 o 
 -11  11   5       31.58       45.23     82.72 o 
  -9  11   5      240.81      167.90     93.30 o 
  -7  11   5      157.22      180.69     65.39 o 
  -5  11   5       13.93      -27.42     54.84 o 
  -3  11   5        0.20      -23.24     46.47 o 
  -1  11   5       49.06      117.70     56.54 o 
   1  11   5      160.37      150.95     64.89 o 
   3  11   5      233.65      161.16     67.55 o 
   5  11   5        8.07        9.29     53.60 o 
   7  11   5      224.16      374.49    107.72 o 
   9  11   5       71.63       43.20     68.83 o 
  11  11   5       12.34       16.13     74.88 o 
  13  11   5       83.24       32.19     88.21 o 
  -8  12   5       34.54      108.23     74.68 o 
  -6  12   5        0.59      -25.81     53.65 o 
  -4  12   5       16.11      155.62     65.97 o 
  -2  12   5       28.16       -2.40     61.96 o 
   0  12   5        7.98      -24.25     48.50 o 
   2  12   5        0.75       -4.00     87.15 o 
   4  12   5        7.19       48.47     58.04 o 
   6  12   5       11.06      -12.63     86.55 o 
   8  12   5        1.10        5.17     91.47 o 
 -22   0   6      181.94      268.74    182.21 o 
 -20   0   6      397.26      708.78    198.86 o 
 -18   0   6      817.56     1133.88    208.45 o 
 -16   0   6      196.58      201.58     81.45 o 
 -14   0   6      270.13      380.43     96.02 o 
 -12   0   6     4980.37     5220.96    251.20 o 
 -10   0   6     2522.84     2661.42    257.83 o 
  -8   0   6     2558.47     2426.46    312.60 o 
  -6   0   6     1616.55     1879.28    379.52 o 
  -4   0   6       53.95       74.21     74.61 o 
  -2   0   6     6571.48     6015.74    301.31 o 
   0   0   6     3526.84     3144.23    210.32 o 
   2   0   6     3903.48     4313.14    372.45 o 
   4   0   6     2465.16     2457.10    191.21 o 
   6   0   6     2233.92     2331.00    268.52 o 
   8   0   6     4247.54     4037.97    375.47 o 
  10   0   6     2245.90     2441.91    269.92 o 
  12   0   6      835.22      820.44    133.31 o 
  14   0   6      868.08     1097.39    150.28 o 
  16   0   6     3565.08     3944.65    248.68 o 
  18   0   6      668.52      797.37    154.49 o 
  20   0   6      290.43      486.62    127.22 o 
  22   0   6     1239.99     1292.69    198.86 o 
 -23   1   6      299.75      488.41    329.99 o 
 -21   1   6       91.75      115.52    131.35 o 
 -19   1   6      729.97      751.87     88.00 o 
 -17   1   6     1086.01     1129.66     95.69 o 
 -15   1   6      269.02      223.87     80.47 o 
 -13   1   6      624.35      732.44    112.50 o 
 -11   1   6      812.31      942.26    125.94 o 
  -9   1   6     1919.08     2163.31    138.32 o 
  -7   1   6     1492.16     1569.13    107.22 o 
  -5   1   6      290.00      349.81     70.97 o 
  -3   1   6     1306.55     1325.97    114.43 o 
  -1   1   6     6377.35     6324.93    310.04 o 
   1   1   6     1770.61     1720.87    113.84 o 
   3   1   6       24.87       78.81     41.64 o 
   5   1   6     2149.99     2338.48    129.49 o 
   7   1   6     1054.77      982.25     96.76 o 
   9   1   6     2340.56     2217.64    132.13 o 
  11   1   6     1817.26     1873.43    121.76 o 
  13   1   6      380.84      396.38     76.43 o 
  15   1   6     1342.35     1498.75    115.65 o 
  17   1   6      563.21      518.64     87.82 o 
  19   1   6      157.56      204.04     63.93 o 
  21   1   6      570.11      736.28    106.88 o 
 -22   2   6      178.95      284.85    141.60 o 
 -20   2   6       24.17       80.16     61.55 o 
 -18   2   6      255.57      264.97     66.90 o 
 -16   2   6      377.78      409.62     77.02 o 
 -14   2   6     1323.68     1246.97    130.64 o 
 -12   2   6      282.90      381.89     83.67 o 
 -10   2   6      221.99      235.48     78.08 o 
  -8   2   6      376.19      453.77     65.87 o 
  -6   2   6      637.48      519.39     74.10 o 
  -4   2   6      101.34       86.22     45.41 o 
  -2   2   6      702.84      546.25     75.38 o 
   0   2   6     3000.72     3046.02    134.98 o 
   2   2   6       57.27       15.41     36.28 o 
   4   2   6      857.32      925.82     96.57 o 
   6   2   6       17.62        4.63     37.74 o 
   8   2   6       20.50       26.86     37.66 o 
  10   2   6     1337.55     1529.80    113.78 o 
  12   2   6     1116.22     1128.16    106.64 o 
  14   2   6      348.64      272.08     64.22 o 
  16   2   6       85.84      171.81     55.04 o 
  18   2   6       84.18      256.41     89.60 o 
  20   2   6      142.01      209.95     76.12 o 
  22   2   6      374.20      429.87     98.58 o 
 -21   3   6      154.21      115.91    127.58 o 
 -19   3   6      181.63      173.76     76.58 o 
 -17   3   6      112.22      126.65     61.74 o 
 -15   3   6       31.23      116.72     52.69 o 
 -13   3   6      753.03     1013.51    108.96 o 
 -11   3   6     1154.86     1277.54    154.52 o 
  -9   3   6       77.18      180.44     63.12 o 
  -7   3   6     1358.85     1512.84    134.93 o 
  -5   3   6      119.50       82.43     48.40 o 
  -3   3   6      404.04      461.47     74.78 o 
  -1   3   6      226.62      251.26     53.33 o 
   1   3   6      609.46      641.46     73.80 o 
   3   3   6     1843.18     2006.54    108.07 o 
   5   3   6       16.45      -16.67     33.34 o 
   7   3   6      500.89      462.50     78.79 o 
   9   3   6      455.97      499.50     75.14 o 
  11   3   6      629.20      540.49     75.09 o 
  13   3   6       34.23       88.98     45.35 o 
  15   3   6      114.05      174.33     64.97 o 
  17   3   6      473.07      299.97     79.12 o 
  19   3   6      152.68      166.22     68.36 o 
  21   3   6      224.43      144.46     64.82 o 
 -22   4   6      178.65      186.75     73.93 o 
 -20   4   6      281.24      285.97     78.48 o 
 -18   4   6      139.26      175.93    101.58 o 
 -16   4   6       56.23      107.61     62.28 o 
 -14   4   6       89.85       71.74     50.29 o 
 -12   4   6      560.61      511.05     84.41 o 
 -10   4   6      469.93      581.03     88.34 o 
  -8   4   6      420.18      395.77     79.87 o 
  -6   4   6      193.92      225.58     68.38 o 
  -4   4   6      870.03      813.92    128.12 o 
  -2   4   6      443.86      519.55     80.35 o 
   0   4   6      721.30      658.99     87.32 o 
   2   4   6      303.66      428.83    100.42 o 
   4   4   6      193.46       82.07     40.92 o 
   6   4   6     1074.79     1158.14     93.97 o 
   8   4   6      294.44      410.24     66.04 o 
  10   4   6      971.68      845.84    103.29 o 
  12   4   6      147.08      211.25     59.97 o 
  14   4   6      129.02       82.73     55.79 o 
  16   4   6      233.14      264.54    142.48 o 
  18   4   6      282.72      348.25    100.26 o 
  20   4   6      225.84      174.40     85.71 o 
 -21   5   6       42.32       -8.12     61.05 o 
 -19   5   6        4.76      -37.63     75.27 o 
 -17   5   6        0.88      -39.05     78.09 o 
 -15   5   6      429.63      389.64     88.92 o 
 -13   5   6      272.47      219.38     66.25 o 
 -11   5   6       52.95       53.08     60.11 o 
  -9   5   6       80.19       92.01     53.94 o 
  -7   5   6       20.33      -20.63     41.26 o 
  -5   5   6      653.17      718.27     97.66 o 
  -3   5   6       74.71        2.21     62.00 o 
  -1   5   6      888.95      661.78    109.98 o 
   1   5   6      330.48      302.50     68.38 o 
   3   5   6      265.93      161.02     56.58 o 
   5   5   6      310.66      354.52     57.46 o 
   7   5   6        0.19      -12.70     40.22 o 
   9   5   6      116.70      182.43     50.07 o 
  11   5   6      396.75      332.89     61.44 o 
  13   5   6      910.10      891.08    129.77 o 
  15   5   6        2.88      -23.97     47.93 o 
  17   5   6       84.88      107.64     65.88 o 
  19   5   6       94.06       46.55     60.01 o 
 -20   6   6        0.03      -25.55     51.09 o 
 -18   6   6       10.88       41.82     62.11 o 
 -16   6   6       14.14       -6.53     53.41 o 
 -14   6   6       25.22       21.83     51.25 o 
 -12   6   6        0.26       34.41     48.88 o 
 -10   6   6       68.97      -13.38     48.52 o 
  -8   6   6       21.20       65.05     43.61 o 
  -6   6   6      104.81       76.53     53.34 o 
  -4   6   6       25.24       46.18     43.23 o 
  -2   6   6        7.92      -32.82     65.64 o 
   0   6   6      225.76      233.83    113.66 o 
   2   6   6      249.21      230.17     64.22 o 
   4   6   6       22.61       41.12     45.43 o 
   6   6   6        7.51       73.96     49.43 o 
   8   6   6       72.05       90.55     45.80 o 
  10   6   6        3.68       32.78     45.87 o 
  12   6   6       24.51      -24.06     48.12 o 
  14   6   6        6.93      -18.60     52.38 o 
  16   6   6        0.94      -24.41     48.82 o 
  18   6   6        0.52      -26.77     53.55 o 
 -17   7   6       25.58       30.38     94.93 o 
 -15   7   6       23.81       18.67     50.36 o 
 -13   7   6       39.43       40.58     53.32 o 
 -11   7   6        1.78      -23.09     46.18 o 
  -9   7   6       39.07       50.27     48.03 o 
  -7   7   6       60.46       11.01     49.35 o 
  -5   7   6       30.51       85.51     49.90 o 
  -3   7   6      124.66      150.32     63.41 o 
  -1   7   6      576.44      523.09    111.54 o 
   1   7   6       33.08        6.17     47.98 o 
   3   7   6       40.15      -23.08     46.17 o 
   5   7   6        0.53       37.68     48.85 o 
   7   7   6       62.16      118.77     54.05 o 
   9   7   6      282.19      312.35     73.30 o 
  11   7   6      131.92      148.23     84.16 o 
  13   7   6       76.34       47.28     70.33 o 
  15   7   6        7.35       33.01     52.76 o 
  17   7   6       60.30       55.24     58.39 o 
 -16   8   6        7.59       43.56     61.99 o 
 -14   8   6       80.96      123.80     92.81 o 
 -12   8   6      256.13      182.45     71.01 o 
 -10   8   6        0.62       35.85     50.64 o 
  -8   8   6      139.99      147.31     61.90 o 
  -6   8   6      203.48      136.48     59.99 o 
  -4   8   6       81.25       79.41     60.59 o 
  -2   8   6        0.91       24.94     52.78 o 
   0   8   6        4.64        3.69     47.75 o 
   2   8   6      949.41      939.85    106.91 o 
   4   8   6      131.36      184.24     81.65 o 
   6   8   6        4.30       51.09     52.17 o 
   8   8   6       36.62      -22.55     45.10 o 
  10   8   6      358.72      248.60     94.61 o 
  12   8   6      107.42       14.06     87.61 o 
  14   8   6       11.51        7.01     73.96 o 
  16   8   6       22.14       38.43     79.74 o 
 -13   9   6       51.48      127.38     92.05 o 
 -11   9   6      183.06      159.86     82.03 o 
  -9   9   6      304.57      453.35     87.42 o 
  -7   9   6       51.77      114.95     64.35 o 
  -5   9   6       48.28       94.98     56.75 o 
  -3   9   6       24.45       15.29     58.29 o 
  -1   9   6      255.43      187.85     70.81 o 
   1   9   6      325.43      245.25     66.73 o 
   3   9   6      124.98      125.91     60.15 o 
   5   9   6      126.97       61.73     55.42 o 
   7   9   6       45.26       -0.44     51.89 o 
   9   9   6      153.27      238.17     77.28 o 
  11   9   6      192.33      339.85    108.08 o 
  13   9   6       81.77      174.05     87.89 o 
 -10  10   6      264.48      367.54     89.42 o 
  -8  10   6      141.75      196.14     72.31 o 
  -6  10   6        9.41       15.42     64.41 o 
  -4  10   6      197.17      315.26     76.38 o 
  -2  10   6      666.25      873.21    106.07 o 
   0  10   6      525.17      498.74    118.52 o 
   2  10   6       34.51       96.12     55.37 o 
   4  10   6        0.93      -29.39     58.79 o 
   6  10   6      106.07      189.63     67.13 o 
   8  10   6      419.88      498.36    140.12 o 
  10  10   6      165.83      268.15     94.99 o 
  -7  11   6       57.56      122.40     73.46 o 
  -5  11   6       10.31       -2.48     63.67 o 
  -3  11   6      154.15       93.70     67.77 o 
  -1  11   6      264.85      327.76     78.62 o 
   1  11   6      465.60      479.08     95.30 o 
   3  11   6      137.77       84.97     58.82 o 
   5  11   6        4.80       50.54     63.79 o 
 -19   1   7        4.45       42.34     75.14 o 
 -17   1   7       57.38       95.67     98.73 o 
 -15   1   7       25.65       28.33     94.38 o 
 -13   1   7       44.65       79.36     86.98 o 
 -11   1   7        4.40        3.47     69.98 o 
  -9   1   7      144.17       39.55    123.27 o 
  -7   1   7       13.64       50.24     55.46 o 
  -5   1   7        1.12       -7.62     50.68 o 
  -3   1   7      233.23      213.31     63.55 o 
  -1   1   7      137.04      217.25     62.26 o 
   1   1   7        3.74      -21.90     43.80 o 
   3   1   7      270.13      227.35     86.57 o 
   5   1   7      186.06      167.59     59.44 o 
   7   1   7        4.87      -21.48     42.95 o 
   9   1   7       73.31      -11.01     47.07 o 
  11   1   7      358.21      366.18     67.23 o 
  13   1   7        5.64      -29.07     58.13 o 
  15   1   7       77.72      -23.33     46.67 o 
  17   1   7        2.62       -1.00     56.33 o 
 -18   2   7      216.62      275.13     79.77 o 
 -16   2   7       86.02      117.30     65.33 o 
 -14   2   7        2.09      144.88     80.58 o 
 -12   2   7      188.45      197.85    125.23 o 
 -10   2   7       95.67      195.60     86.54 o 
  -8   2   7       45.79      -13.54     66.36 o 
  -6   2   7        0.68      -27.69     64.90 o 
  -4   2   7       97.01      145.22     66.64 o 
  -2   2   7     1373.20     1469.31    123.88 o 
   0   2   7        6.14      -20.63     41.25 o 
   2   2   7       78.38      120.28     51.05 o 
   4   2   7        8.88       98.42     51.49 o 
   6   2   7      121.02      257.71     83.86 o 
   8   2   7       86.48       78.02     47.64 o 
  10   2   7       56.22       83.11     49.08 o 
  12   2   7      275.56      218.84     56.80 o 
  14   2   7       44.03       45.20     48.19 o 
  16   2   7      143.69      141.21     56.33 o 
  18   2   7        6.04       26.54     53.85 o 
 -17   3   7      129.25      151.55     91.32 o 
 -15   3   7      339.94      366.66     81.76 o 
 -13   3   7      529.89      446.20     93.21 o 
 -11   3   7      294.26      412.96    102.86 o 
  -9   3   7      140.45      263.24     85.15 o 
  -7   3   7      273.28      209.60     84.14 o 
  -5   3   7      208.76      233.72    150.89 o 
  -3   3   7      392.03      505.93    110.14 o 
  -1   3   7      494.93      544.07    101.11 o 
   1   3   7      839.54      745.82    128.82 o 
   3   3   7      950.46      945.28    155.32 o 
   5   3   7      279.25      221.05     57.71 o 
   7   3   7        1.34       -4.13     53.68 o 
   9   3   7      312.93      431.40     74.36 o 
  11   3   7      815.73      744.17     91.82 o 
  13   3   7      498.49      465.33     75.65 o 
  15   3   7      298.12      312.51     71.21 o 
  17   3   7       26.70       17.70     50.12 o 
 -18   4   7       57.46       35.69     68.30 o 
 -16   4   7       21.48       51.03     58.93 o 
 -14   4   7      372.98      341.44    107.09 o 
 -12   4   7      279.04      262.27     71.69 o 
 -10   4   7      344.46      396.36     93.75 o 
  -8   4   7      452.06      473.35     97.40 o 
  -6   4   7      716.60      778.74    174.83 o 
  -4   4   7      397.89      421.62    118.83 o 
  -2   4   7      268.14      147.35     70.27 o 
   0   4   7      959.85     1034.15    169.50 o 
   2   4   7      142.03      165.48     65.66 o 
   4   4   7      747.10      684.14    111.17 o 
   6   4   7      487.07      604.85     82.04 o 
   8   4   7      701.49      695.42     96.60 o 
  10   4   7      525.78      627.91    103.17 o 
  12   4   7      177.68      128.84     52.57 o 
  14   4   7      415.08      565.38     87.81 o 
  16   4   7       76.88      166.89     75.09 o 
 -15   5   7       93.08      148.41     58.59 o 
 -13   5   7      580.45      518.55     87.26 o 
 -11   5   7      553.65      599.42     89.37 o 
  -9   5   7      156.04      310.29     74.67 o 
  -7   5   7       86.93       79.80     56.56 o 
  -5   5   7      213.55      238.29     77.96 o 
  -3   5   7      977.94      799.44    108.11 o 
  -1   5   7      228.45      229.43     75.25 o 
   1   5   7      364.04      136.71     65.62 o 
   3   5   7      760.19      782.11    205.82 o 
   5   5   7      162.09      105.34    101.37 o 
   7   5   7      225.49      300.95    167.04 o 
   9   5   7      214.24      278.05     97.09 o 
  11   5   7      658.01      690.34     91.11 o 
  13   5   7      321.39      327.64     81.65 o 
  15   5   7       70.91       91.71     63.37 o 
 -14   6   7      286.89      463.84     84.38 o 
 -12   6   7      517.07      629.69     87.68 o 
 -10   6   7      255.87      411.08     81.46 o 
  -8   6   7        1.78      -45.79     91.58 o 
  -6   6   7       83.82       66.94     84.09 o 
  -4   6   7      637.97      801.02    138.92 o 
  -2   6   7      357.59      460.90     82.31 o 
   0   6   7      225.60      210.13     59.15 o 
   2   6   7      788.10      901.51    110.47 o 
   4   6   7      221.87      267.69     75.35 o 
   6   6   7        7.51      -28.30     59.42 o 
   8   6   7       68.78       68.59     67.09 o 
  10   6   7      444.12      372.23     96.39 o 
  12   6   7      618.20      555.36    143.51 o 
  14   6   7      196.34      268.77     86.34 o 
 -13   7   7      212.25      226.28     76.47 o 
 -11   7   7      114.80      163.17     58.72 o 
  -9   7   7      142.18      146.96     59.03 o 
  -7   7   7      267.16      391.82     80.06 o 
  -5   7   7      740.17      785.52    100.52 o 
  -3   7   7       88.94       49.58     53.49 o 
  -1   7   7       89.37       92.95     53.02 o 
   1   7   7      553.91      477.66    151.17 o 
   3   7   7      329.75      345.20     74.00 o 
   5   7   7      131.57      196.77     73.83 o 
   7   7   7      193.67      249.10     71.21 o 
   9   7   7      322.42      406.54     83.62 o 
  11   7   7      327.42      440.31    142.11 o 
 -10   8   7      334.04      444.10     82.27 o 
  -8   8   7      186.23      269.74     71.11 o 
  -6   8   7       52.79      116.67     63.23 o 
  -4   8   7      317.46      424.02     79.79 o 
  -2   8   7       71.52      191.54     80.93 o 
   0   8   7      202.36      278.45     70.44 o 
   2   8   7      619.15      710.95    104.29 o 
   4   8   7      191.82      228.26     69.10 o 
   6   8   7      159.42      276.97     73.45 o 
   8   8   7      184.47      385.91     82.73 o 
  10   8   7      105.55       80.00     95.25 o 
  -7   9   7       12.27      -23.13     46.26 o 
  -5   9   7       64.46       49.13     61.57 o 
  -3   9   7      550.18      623.89     98.93 o 
  -1   9   7      237.97      313.42     81.27 o 
   1   9   7       80.51       97.36     65.46 o 
   3   9   7       28.32      -28.22     56.44 o 
   5   9   7       14.41       20.18     62.31 o 
 -14   0   8       94.44      137.83    170.56 o 
 -12   0   8      433.91      312.52    191.64 o 
 -10   0   8      408.82      279.65    190.76 o 
  -8   0   8      729.69      887.15    280.39 o 
  -6   0   8       65.20      288.78    107.82 o 
  -4   0   8        1.11      -39.38     78.77 o 
  -2   0   8     1099.82      995.67    156.98 o 
   0   0   8      545.40      638.61    169.60 o 
   2   0   8      163.34       94.38     76.72 o 
   4   0   8       60.42       88.06     84.56 o 
   6   0   8      704.12      652.49    146.53 o 
   8   0   8      558.19      662.50    247.07 o 
  10   0   8      194.47      171.10    175.94 o 
  12   0   8       52.37      156.53     83.74 o 
 -13   1   8      165.04      155.62    240.73 o 
 -11   1   8      235.57      386.80    144.14 o 
  -9   1   8      237.14      284.85    101.53 o 
  -7   1   8      143.41      123.23    104.87 o 
  -5   1   8       38.02      -15.59     72.09 o 
  -3   1   8      321.68      352.06     75.38 o 
  -1   1   8     1161.82     1238.24    131.65 o 
   1   1   8       87.56      122.83     60.73 o 
   3   1   8       75.27       30.26     48.91 o 
   5   1   8      260.44      137.65     62.82 o 
   7   1   8       89.05       74.44     57.03 o 
   9   1   8      500.36      622.37    137.70 o 
  11   1   8      188.94      239.96     63.08 o 
 -12   2   8      138.95       63.45     90.83 o 
 -10   2   8       46.65       11.16     76.43 o 
  -8   2   8      186.12      133.20     84.43 o 
  -6   2   8       61.69      -33.83     67.66 o 
  -4   2   8       13.72       -0.40     65.47 o 
  -2   2   8      207.38      187.72    101.38 o 
   0   2   8      595.44      591.84    106.09 o 
   2   2   8      246.60      217.84     60.85 o 
   4   2   8      234.39      236.42     91.56 o 
   6   2   8        2.93       18.83     52.22 o 
   8   2   8       18.87      -21.89     47.20 o 
  10   2   8      602.63      639.94    127.52 o 
  12   2   8      175.36      156.67     62.73 o 
 -11   3   8       54.09       85.64     81.36 o 
  -9   3   8       88.31        3.33     80.20 o 
  -7   3   8      305.50      290.56    104.55 o 
  -5   3   8       41.29      221.12    104.45 o 
  -3   3   8       63.46      213.77     80.40 o 
  -1   3   8      109.99      120.41     71.05 o 
   1   3   8      210.61      126.22     93.75 o 
   3   3   8      114.87      103.56     62.38 o 
   5   3   8       55.11       90.66     59.78 o 
   7   3   8      243.59      245.72     88.49 o 
   9   3   8      137.19      163.67     86.57 o 
  11   3   8      222.01      234.57     65.24 o 
 -10   4   8       66.27       91.35     54.13 o 
  -8   4   8        1.16       26.79     72.33 o 
  -6   4   8      122.52      201.05     71.96 o 
  -4   4   8      101.67      155.96     72.29 o 
  -2   4   8      128.36      132.09     63.19 o 
   0   4   8       45.79      108.39    108.64 o 
   2   4   8       10.47       14.79     55.21 o 
   4   4   8       84.45      155.07     64.44 o 
   6   4   8       52.70       49.85     82.00 o 
   8   4   8      121.92      183.77     73.24 o 
  10   4   8       99.90      161.20     67.54 o 
  -9   5   8        1.33      -22.32     44.63 o 
  -7   5   8        4.98        3.26     50.39 o 
  -5   5   8       14.72      -39.86     79.73 o 
  -3   5   8       10.95       87.28     58.95 o 
  -1   5   8       11.56       49.88     62.45 o 
   1   5   8      163.96      118.57     67.86 o 
   3   5   8       36.50       61.28     64.59 o 
   5   5   8        9.86       17.51     59.10 o 
   7   5   8       58.34       62.67     58.13 o 
  -6   6   8       31.21       93.95     64.30 o 
  -4   6   8       11.95        7.48     58.32 o 
  -2   6   8       14.03       41.58     65.46 o 
   0   6   8        2.70      -31.90     63.79 o 
   2   6   8        0.17       -8.20     53.04 o 
   4   6   8        3.32      -25.30     50.61 o 
                                                 
